# Supplementary material for: Sequence of the hyperplastic genome of the naturally competent Thermus scotoductus SA-01
Source: BMC Genomics. 2011 Nov 24;12:577. doi: 10.1186/1471-2164-12-577 (PMC3235269; doi:10.1186/1471-2164-12-577)
Supplement: Additional file 1 — Table S1. BLASTP comparisons between Thermus scotoductus SA01 and Thermus thermophilus HB27 and HB8 genomes. This table provides a BLAST comparison between the predicted coding sequences of Thermus scotoductus SA-01 and Thermus thermophiles HB27 and HB8 and illustrates the conserved genes, the SA-01 genes which are not present in HB27 or HB8 as well as the predicted gene islands of SA-01. [file 1471-2164-12-577-S1.XLSX]

## Sheet: Sheet1
Table S1. BLASTP comparisons between Thermus scotoductus SA01 and Thermus thermophilus HB27 and HB8 genomes. The colour of the block gives an indication of the significance of the similarity (red to white based on increasing e-value). Empty blocks indicate that no ortholog was found.Bocks shaded purple indicate islands predicted by SeqWord Sniffer. Blue blocks indicated inserted regions in SA01 w…
SA01 Locus-Tag	start	stop		HB8		HB27
				Locus	e-value	Locus	e-value
TSC_c00010	21	1364	chromosomal replication initiator protein DnaA	TTHA1973	0	TT_C1608	0
TSC_c00020	1665	2780	DNA polymerase III, subunit beta	TTHA0001	4e-118	TT_C1609	9e-118
TSC_c00030	2834	4102	phosphopyruvate hydratase	TTHA0002	0	TT_C1610	0
TSC_c00040	4089	5513	pyruvate kinase	TTHA0003	0	TT_C1611	0
TSC_c00050	5632	5516	hypothetical protein
TSC_c00060	7104	5635	conserved hypothetical protein	TTHA1786	6e-178	TT_C1427	1e-177
TSC_c00070	8595	7165	conserved hypothetical protein	TTHA1785	0	TT_C1426	0
TSC_c00080	9512	8715	putative lipoprotein	TTHA1850	2e-31	TT_C1499	5e-38
TSC_c00090	9563	10495	protein serine/threonine phosphatases	TTHA0187	5e-126	TT_C1799	5e-126
TSC_c00100	10517	10930	nucleoside diphosphate kinase	TTHA0188	1e-71	TT_C1798	4e-71
TSC_c00110	11484	10939	protein of unknown function	TTHA0189	3e-87	TT_C1797	3e-87
TSC_c00120	12021	11665	dihydroneopterin aldolase	TTHA0190	3e-41	TT_C1796	7e-42
TSC_c00130	12842	12024	dihydropteroate synthase	TTHA0191	2e-128	TT_C1795	5e-128
TSC_c00140	12875	13708	universal stress protein family	TTHA0192	9e-88	TT_C1794	9e-88
TSC_c00150	13719	14927	transporter, major facilitator family	TTHA0193	4e-119	TT_C1793	4e-119
TSC_c00160	15038	15577	tripartite transporter, small subunit	TTHA0194	7e-65	TT_C1792	5e-64
TSC_c00170	15574	17073	tripartite transporter, large subunit	TTHA0195	0	TT_C1791	0
TSC_c00180	17100	17579	molybdenum cofactor biosynthesis protein C	TTHA1789	8e-57	TT_C1436	3e-57
TSC_c00190	17605	17925	putative dinitrogenase iron-molybdenum cofactor	TTHA1788	2e-38	TT_C1435	2e-38
TSC_c00200	18889	17912	conserved hypothetical protein	TTHA1787	1e-12	TT_C1434	5e-12
TSC_c00210	19375	18947	cytochrome c-552	TTHA1423	1e-36	TT_C1058	4e-35
TSC_c00220	20474	19404	radical SAM domain protein
TSC_c00230	21523	20513	conserved hypothetical protein	TTHA0004	1e-112	TT_C1612	7e-114
TSC_c00240	22134	21520	metal dependent hydrolase	TTHA0005	1e-58	TT_C1613	5e-60
TSC_c00250	23968	22121	1-deoxy-D-xylulose-5-phosphate synthase	TTHA0006	0	TT_C1614	0
TSC_c00260	24608	23982	conserved hypothetical protein	TTHA0007	3e-66	TT_C1615	8e-67
TSC_c00270	25353	24691	phage shock protein A	TTHA0008	2e-63	TT_C1616	3e-63
TSC_c00280	25489	26058	transcriptional regulator, TetR family	TTHA1009	7e-09
TSC_c00290	26021	26878	ABC transporter, ATP-binding protein	TTHA1459	5e-38	TT_C1527	8e-36
TSC_c00300	26875	27996	ABC-type multidrug transport system permease component	TTHA1010	1e-27	TT_C0650	1e-27
TSC_c00310	27993	28754	conserved hypothetical protein	TTHA1011	3e-45	TT_C0651	3e-45
TSC_c00320	28766	29404	conserved hypothetical protein	TTHA1012	3e-78	TT_C0652	2e-78
TSC_c00330	30315	29401	cysteine synthase A	TTHA0347	9e-150	TT_C1636	1e-149
TSC_c00340	30444	30911	peptidyl-prolyl cis-trans isomerase, fkbp-type	TTHA0346	1e-61	TT_C1637	1e-61
TSC_c00350	30445	30323	hypothetical protein
TSC_c00360	31033	31239	cold shock protein, CSD family	TTHA0359	3e-30	TT_C1626	3e-30
TSC_c00370	31295	32044	5'/3'-nucleotidase SurE	TTHA0360	4e-78	TT_C1625	6e-116
TSC_c00380	34323	32875	tetratricopeptide repeat domain protein	TTHA0339	2e-67	TT_C1644	9e-67
TSC_c00390	34432	35103	putative tetratricopeptide repeat family protein	TTHA0340	2e-80	TT_C1643	4e-80
TSC_c00400	35741	35145	transporter			TT_C1437	3e-48
TSC_c00410	36192	35734	2C-methyl-D-erythritol 2,4-cyclodiphosphate synthase	TTHA1790	7e-62	TT_C1438	3e-62
TSC_c00420	36209	36760	hydrolase	TTHA1791	5e-85	TT_C1439	9e-85
TSC_c00430	36798	37118	FUN14 family	TTHA1792	1e-35	TT_C1440	4e-36
TSC_c00440	38114	37134	L-asparaginase II	TTHA0067	8e-121	TT_C1938	3e-120
TSC_c00450	38383	38111	conserved hypothetical protein	TTHA0068	4e-26	TT_C1937	4e-26
TSC_c00460	38415	39224	extracellular tungstate binding protein	TTHA0069	5e-95	TT_C1936	3e-95
TSC_c00470	39211	39846	ABC transporter permease protein	TTHA0070	2e-46	TT_C1935	2e-46
TSC_c00480	39843	40523	histidine transport ATP-binding protein HisP	TTHA0071	6e-65	TT_C1934	4e-64
TSC_c00490	41029	40520	molybdopterin converting factor, subunit 1	TTHA0151	2e-62	TT_C1835	4e-62
TSC_c00500	42914	41091	tungsten-containing aldehyde ferredoxin oxidoreductase	TTHA0152	0	TT_C1834	0
TSC_c00510	43047	43865	putative fructokinase	TTHA0992	3e-61	TT_C0630	2e-61
TSC_c00520	43924	44187	conserved hypothetical protein			TT_P0158	2e-07
TSC_c00530	44208	44723	conserved hypothetical protein	TTHB205	8e-20	TT_P0157	1e-30
TSC_c00540	44752	45549	zinc uptake transporter/GufA protein	TTHA1941	1e-75	TT_C1578	7e-76
TSC_c00550	45896	45558	hypothetical protein
TSC_c00560	46497	45907	electron transport protein SCO1/SenC	TTHA1942	2e-79	TT_C1579	3e-80
TSC_c00570	46907	46494	transporter	TTHA1943	4e-32	TT_C1580	3e-32
TSC_c00580	46938	48185	putative copper-binding periplasmic protein
TSC_c00590	48167	48841	ABC transporter, ATP-binding protein	TTHA0715	2e-20	TT_C0363	2e-20
TSC_c00600	48825	49520	Tat (twin-arginine translocation) pathway signal sequence domain protein
TSC_c00610	49573	50076	conserved hypothetical protein
TSC_c00620	50073	50822	putative membrane protein
TSC_c00630	50831	51280	conserved hypothetical protein	TTHA1945	2e-16	TT_C1582	2e-16
TSC_c00640	51255	51851	nucleoside triphosphate pyrophosphohydrolase	TTHA1946	6e-73	TT_C1583	6e-75
TSC_c00650	51881	52351	MutT/nudix family protein	TTHA1947	6e-56	TT_C1584	6e-55
TSC_c00660	52314	52817	intracellular protease 1	TTHA1517	5e-06	TT_C1585	4e-72
TSC_c00670	53553	52807	acetylglutamate kinase	TTHA1950	2e-59	TT_C1586	3e-73
TSC_c00680	54034	53546	conserved hypothetical protein	TTHA1951	1e-41	TT_C1587	2e-43
TSC_c00690	54055	55533	DNA polymerase III holoenzyme, subunit tau	TTHA1952	5e-151	TT_C1588	4e-150
TSC_c00700	55739	55921	DNA polymerase III holoenzyme, subunit tau	TTHA1952	3e-09	TT_C1588	3e-09
TSC_c00710	55766	55644	hypothetical protein
TSC_c00720	55929	56210	conserved hypothetical protein	TTHA1953	1e-37	TT_C1589	1e-37
TSC_c00730	56260	56721	conserved hypothetical protein	TTHA1954	1e-47	TT_C1590	1e-47
TSC_c00740	56797	58650	2-oxoacid:ferredoxin oxidoreductase, subunit alpha	TTHA1955	0	TT_C1591	0
TSC_c00750	58653	59567	2-oxoacid:ferredoxin oxidoreductase, subunit beta	TTHA1956	3e-157	TT_C1592	3e-151
TSC_c00760	60124	59564	5-formyltetrahydrofolate cyclo-ligase	TTHA0183	2e-63	TT_C1803	4e-62
TSC_c00770	60566	60105	conserved hypothetical protein	TTHA0182	1e-31	TT_C1804	9e-31
TSC_c00780	60852	60547	addiction module antitoxin, Axe family	TTHA0181	7e-17	TT_C1805	2e-16
TSC_c00790	60917	65857	DNA polymerase III, subunit alpha	TTHA0180	0	TT_C1806	0
TSC_c00800	65921	66430	topoisomerase DNA binding C4 zinc finger domain protein
TSC_c00810	68136	66508	chaperonin GroL	TTHA0271	0	TT_C1714	0
TSC_c00820	68454	68149	chaperonin GroS	TTHA0272	3e-50	TT_C1713	3e-50
TSC_c00830	69628	68552	protein of unknown function
TSC_c00840	70554	69640	ATPase associated with various cellular activities, AAA_3	TTHA1499	2e-51	TT_C1135	2e-51
TSC_c00850	70784	70506	hypothetical protein
TSC_c00860	71826	70756	putative membrane protein
TSC_c00870	72596	71823	23S rRNA methyltransferase	TTHA0275	6e-84	TT_C1712	8e-85
TSC_c00880	74871	72574	6-carboxyhexanoate-CoA ligase	TTHA0276	0	TT_C1711	0
TSC_c00890	74904	76169	glucose-6-phosphate isomerase	TTHA0277	1e-180	TT_C1710	8e-179
TSC_c00900	76222	77811	phosphoenolpyruvate carboxykinase	TTHA0278	0	TT_C1709	0
TSC_c00910	77979	79802	protoheme IX farnesyltransferase	TTHA0310	0	TT_C1673	0
TSC_c00920	79815	80828	cytochrome c oxidase, subunit 2	TTHA0311	1e-151	TT_C1672	1e-150
TSC_c00930	80843	83218	cytochrome c oxidase polypeptide I+III	TTHA0312	0	TT_C1671	0
TSC_c00940	83303	84004	conserved hypothetical protein	TTHA0313	5e-95	TT_C1670	3e-95
TSC_c00950	84175	84014	conserved hypothetical protein					Insert not predicted as island
TSC_c00960	84503	84165	cytochrome c oxidase, subunit 4
TSC_c00970	85186	84512	cytochrome c oxidase, subunit 3	TTHA0312	6e-08	TT_C1671	6e-08
TSC_c00980	85786	85199	cytochrome c oxidase, subunit 3
TSC_c00990	87521	85761	cytochrome c oxidase, subunit 1	TTHA0312	1e-87	TT_C1671	3e-88
TSC_c01000	88325	87531	alternative cytochrome c oxidase, subunit 2	TTHA0311	3e-14	TT_C1672	2e-14
TSC_c01010	88450	88525	tRNA-Lys-AAA
TSC_c01020	88532	88606	tRNA-Glu-GAG
TSC_c01030	88608	88684	tRNA-Val-GTA
TSC_c01040	89503	88742	conserved hypothetical protein	TTHA0265	6e-80	TT_C1720	4e-80
TSC_c01050	90545	89523	RecF protein	TTHA0264	9e-115	TT_C1721	3e-115
TSC_c01060	91718	90546	multidrug resistance protein 2	TTHA0263	3e-87	TT_C1722	7e-88
TSC_c01070	92520	91729	phosphate ABC transporter, ATP-binding protein	TTHA0262	6e-82	TT_C1723	5e-81
TSC_c01080	93390	92521	phosphate ABC transporter, permease protein PstA	TTHA0261	2e-11	TT_C1725	2e-10
TSC_c01090	94382	93390	phosphate ABC transporter, permease protein PstC	TTHA0260	2e-15	TT_C1725	2e-15
TSC_c01100	95481	94402	phosphate ABC transporter, phosphate-binding protein PstS
TSC_c01110	96635	95517	tRNA (5-methylaminomethyl-2-thiouridylate)-methyltransferase	TTHA0258	5e-167	TT_C1727	5e-167
TSC_c01120	96984	96628	conserved domain protein	TTHA1201	1e-25	TT_C0840	4e-27
TSC_c01130	97270	96977	DNA polymerase beta domain protein region	TTHA1512	2e-24	TT_C1148	2e-24
TSC_c01140	98151	97267	Duf1395 protein	TTHA0257	4e-145	TT_C1728	1e-146
TSC_c01150	98191	99588	cytosol aminopeptidase	TTHA0256	0	TT_C1729	0
TSC_c01160	100077	99634	ferric uptake regulation protein	TTHA0255	2e-67	TT_C1730	1e-66
TSC_c01170	100234	100548	septum formation initiator subfamily
TSC_c01180	100545	100802	conserved hypothetical protein	TTHA0253	5e-26	TT_C1732	3e-26
TSC_c01190	101656	100799	LysR family transcriptional regulatory protein	TTHA0186	6e-94	TT_C1800	6e-94
TSC_c01200	101780	104497	pyruvate dehydrogenase (acetyl-transferring), homodimeric type	TTHA0185	0	TT_C1801	0
TSC_c01210	104519	105775	dihydrolipoyllysine-residue acetyltransferase component of pyruvatedehydrogenase complex	TTHA0184	3e-150	TT_C1802	3e-150
TSC_c01220	105816	106721	porphobilinogen deaminase	TTHA0345	8e-132	TT_C1638	8e-132
TSC_c01230	106764	107159	ferric uptake regulatory protein	TTHA0344	2e-60	TT_C1639	2e-60
TSC_c01240	107182	108423	folyl-polyglutamate synthetase	TTHA0343	8e-164	TT_C1640	3e-162
TSC_c01250	109581	108451	aminotransferase, classes I and II superfamily	TTHA0342	5e-178	TT_C1641	7e-179
TSC_c01260	110068	109574	molybdopterin biosynthesis mog protein	TTHA0341	1e-81	TT_C1642	5e-82
TSC_c01270	111133	110072	peptidase, M28 family	TTHA1800	4e-126	TT_C1449	4e-126
TSC_c01280	111143	111733	acetyltransferase, gnat family	TTHA1799	4e-76	TT_C1448	4e-76
TSC_c01290	111699	112898	transporter	TTHA1798	7e-81	TT_C1447	6e-81
TSC_c01300	114185	112890	amidase/amidotransferase	TTHA1797	0	TT_C1446	0
TSC_c01310	115410	114175	thiamine biosynthesis/tRNA modification protein ThiI	TTHA1796	2e-172	TT_C1445	2e-172
TSC_c01320	115835	115407	MutT/nudix family protein	TTHA1795	2e-52	TT_C1444	3e-52
TSC_c01330	117881	115872	molybdopterin oxidoreductase	TTHA0200	0	TT_C1786	0
TSC_c01340	119445	117886	carboxylesterase	TTHA0199	2e-172	TT_C1787	7e-175
TSC_c01350	119514	120131	ribonuclease HII	TTHA0198	8e-68	TT_C1788	9e-60
TSC_c01360	120167	120637	putative lipoprotein	TTHA0197	5e-57	TT_C1789	2e-56
TSC_c01370	120718	121797	transporter, periplasmic component	TTHA0196	0	TT_C1790	2e-180
TSC_c01380	121984	123273	ABC transporter, periplasmic substrate-binding protein	TTHA0356	0	TT_C1627	0
TSC_c01390	123322	124197	ABC transporter, permease protein, MalFG family	TTHA0355	4e-123	TT_C1628	4e-123
TSC_c01400	124194	125036	ABC transporter, permease protein, MalFG family	TTHA0354	6e-99	TT_C1629	6e-99
TSC_c01410	126609	125041	phosphoglucomutase, alpha-D-glucose phosphate-specific	TTHA0353	0	TT_C1630	0
TSC_c01420	128537	126720	peptidyl-prolyl cis-trans isomerse, PpiC family	TTHA0352	0	TT_C1631	0
TSC_c01430	128582	128658	tRNA-Arg-CGG
TSC_c01440	128748	129899	fosmidomycin resistance protein	TTHA0351	3e-98	TT_C1632	1e-98
TSC_c01450	129896	130702	universal stress protein family	TTHA0350	3e-97	TT_C1633	3e-97
TSC_c01460	130751	131182	CBS domain containing protein	TTHA0349	1e-55	TT_C1634	1e-55
TSC_c01470	131526	131179	membrane protein of unknown function	TTHA0348	2e-10	TT_C1635	2e-10
TSC_c01480	131681	134556	23S rRNA
TSC_c01490	134642	134756	5S rRNA
TSC_c01500	134767	134842	tRNA-Gly-GGC
TSC_c01510	135504	134875	phosphoglycerate mutase	TTHA0368	1e-86	TT_C1618	5e-87
TSC_c01520	136502	135501	phosphoribosylformylglycinamidine cyclo-ligase	TTHA0367	4e-134	TT_C1619	5e-135
TSC_c01530	137917	136508	glutamyl-tRNA(Gln) amidotransferase, subunit B	TTHA0366	0	TT_C1620	0
TSC_c01540	139036	137948	twitching mobility protein	TTHA0365	0	TT_C1621	0
TSC_c01550	141714	139048	type IV pilus assembly protein PilF	TTHA0364	0	TT_C1622	0
TSC_c01560	142193	141711	had superfamily (subfamily iiia) phosphatase	TTHA0363	2e-65	TT_C1623	2e-65
TSC_c01570	142952	143437	conserved hypothetical protein	TTHA0337	3e-24	TT_C1646	3e-24
TSC_c01580	142953	142228	conserved hypothetical protein	TTHA0362	7e-92	TT_C1624	1e-90
TSC_c01590	143897	143424	6,7-dimethyl-8-ribityllumazine synthase	TTHA0336	5e-69	TT_C1647	6e-69
TSC_c01600	143912	144295	CrcB protein	TTHA0335	3e-25	TT_C1648	2e-27
TSC_c01610	144300	144632	CBS domain containing protein	TTHA0334	9e-50	TT_C1649	9e-50
TSC_c01620	144677	145291	sulfite dehydrogenase	TTHA0333	7e-81	TT_C1650	8e-81
TSC_c01630	145288	145557	conserved hypothetical protein	TTHA0332	1e-24	TT_C1651	1e-24
TSC_c01640	146333	145533	histidinol-phosphatase	TTHA0331	9e-113	TT_C1652	4e-113
TSC_c01650	146943	146326	conserved hypothetical protein	TTHA0330	1e-55	TT_C1653	1e-55
TSC_c01660	147476	146925	DNA-3-methyladenine glycosidase	TTHA0329	1e-52	TT_C1654	4e-52
TSC_c01670	148059	147469	isochorismatase hydrolase	TTHA0328	4e-105	TT_C1655	4e-105
TSC_c01680	148113	148991	5,10-methylenetetrahydrofolate reductase	TTHA0327	2e-151	TT_C1656	2e-151
TSC_c01690	150283	148988	metallo-beta-lactamase family protein	TTHA0252	0	TT_C1733	0
TSC_c01700	150359	150434	tRNA-Thr-ACA
TSC_c01710	150444	150529	tRNA-Tyr-TAC
TSC_c01720	150554	150629	tRNA-Gly-GGG
TSC_c01730	150633	150708	tRNA-Thr-ACC
TSC_c01740	150776	151996	translation elongation factor Tu	TTHA0251	0	TT_C1734	0
TSC_c01750	152040	152204	50S ribosomal protein L33	TTHA0250	2e-23	TT_C1735	2e-23
TSC_c01760	152204	152386	preprotein translocase, subunit SecE	TTHA0249	3e-24	TT_C1736	3e-24
TSC_c01770	152383	152937	transcription termination/antitermination factor NusG	TTHA0248	3e-88	TT_C1737	3e-88
TSC_c01780	152982	153425	50S ribosomal protein L11	TTHA0247	2e-81	TT_C1738	2e-81
TSC_c01790	153418	154107	50S ribosomal protein L1	TTHA0246	7e-108	TT_C1739	2e-107
TSC_c01800	154312	154833	50S ribosomal protein L10	TTHA0209	5e-85	TT_C1777	5e-85
TSC_c01810	154844	155221	50S ribosomal protein L7/L12	TTHA0210	5e-35	TT_C1776	5e-35
TSC_c01820	155312	155893	phenylacrylic acid decarboxylase	TTHA1917	5e-89	TT_C1553	5e-89
TSC_c01830	156007	157125	acyl-coa dehydrogenase, short-chain specific	TTHA1916	2e-171	TT_C1552	4e-171
TSC_c01840	157177	157968	di-trans,poly-cis-decaprenylcistransferase	TTHA1915	3e-134	TT_C1551	5e-134
TSC_c01850	158112	159242	homocitrate synthase	TTHA1914	0	TT_C1550	0
TSC_c01860	159451	159245	conserved hypothetical protein	TTHA1913	1e-31	TT_C1549	5e-20
TSC_c01870	159662	159441	conserved hypothetical protein	TTHA1912	2e-20	TT_C1548	3e-20
TSC_c01880	159685	160950	homoaconitase, large subunit	TTHA1911	0	TT_C1547	0
TSC_c01890	160943	161434	homoaconitase, small subunit	TTHA1910	1e-71	TT_C1546	2e-71
TSC_c01900	161444	161761	conserved hypothetical protein	TTHA1909	4e-45	TT_C1545	2e-45
TSC_c01910	161755	161919	lysine biosynthesis protein LysW	TTHA1908	4e-18	TT_C1544	1e-07
TSC_c01920	161964	162860	lysine biosynthesis enzyme LysX	TTHA1907	1e-136	TT_C1543	4e-136
TSC_c01930	162857	163897	N-acetyl-gamma-glutamyl-phosphate reductase	TTHA1904	0	TT_C1542	0
TSC_c01940	163915	164724	acetylglutamate kinase	TTHA1903	7e-137	TT_C1541	4e-137
TSC_c01950	164729	166312	glycosyl hydrolase, family 57	TTHA1902	0	TT_C1540	0
TSC_c01960	166317	167183	carbon-nitrogen hydrolase family protein	TTHA1901	1e-84	TT_C1539	1e-84
TSC_c01970	167180	168025	NAD+ synthetase	TTHA1900	1e-147	TT_C1538	1e-147
TSC_c01980	168022	168435	CoA-binding	TTHA1899	3e-60	TT_C1536	1e-57
TSC_c01990	168438	169472	A/G-specific adenine glycosylase	TTHA1898	1e-124	TT_C1535	2e-123
TSC_c02000	170054	169356	glucose-inhibited division protein A	TTHA1897	1e-89	TT_C1534	3e-91
TSC_c02010	170194	170119	tRNA-Trp-TGG
TSC_c02020	170261	171139	NLP/P60	TTHA0266	1e-93	TT_C1719	2e-99
TSC_c02030	172073	171153	oxygen-insesitive NAD	TTHA0267	8e-134	TT_C1718	6e-134
TSC_c02040	173167	172088	leader peptidase PilD	TTHA0269	2e-77	TT_C1716	2e-79
TSC_c02050	173454	173314	hypothetical protein
TSC_c02060	173594	175129	thermostable carboxypeptidase 1	TTHA0270	0	TT_C1715	0
TSC_c02070	176193	175117	transporter			TT_C1441	1e-46
TSC_c02080	176935	176183	putative ABC-2 type transporter, permease protein
TSC_c02090	177833	176928	Nod factor export ATP-binding protein I	TTHA0941	1e-38	TT_C0573	1e-38
TSC_c02100	178125	177835	MazG nucleotide pyrophosphohydrolase	TTHA1793	1e-41	TT_C1442	1e-41
TSC_c02110	178183	178737	conserved hypothetical protein			TT_P0158	2e-26
TSC_c02120	178758	179273	conserved hypothetical protein	TTHB205	8e-20	TT_P0157	1e-30
TSC_c02130	179313	179714	methylglyoxal synthase	TTHA1794	2e-53	TT_C1443	4e-54
TSC_c02140	181195	179711	putative Mg chelatase homolog	TTHA0201	0	TT_C1785	0
TSC_c02150	182561	181419	transporter	TTHA0203	3e-89	TT_C1783	3e-89
TSC_c02160	183375	182563	permease	TTHA0204	1e-45	TT_C1782	2e-45
TSC_c02170	184262	183372	permease	TTHA0205	1e-47	TT_C1781	5e-48
TSC_c02180	184368	185495	NAD(P) transhydrogenase, subunit alpha	TTHA0206	1e-176	TT_C1780	1e-176
TSC_c02190	185495	185797	NAD	TTHA0207	1e-36	TT_C1779	4e-37
TSC_c02200	185797	187149	NAD(P) transhydrogenase, subunit beta	TTHA0208	0	TT_C1778	0
TSC_c02210	187239	187314	tRNA-Asn-AAC
TSC_c02220	187412	187717	30S ribosomal protein S6	TTHA0245	6e-47	TT_C1740	6e-47
TSC_c02230	187727	188539	single-stranded DNA-binding protein	TTHA0244	1e-122	TT_C1741	1e-123
TSC_c02240	188536	188802	30S ribosomal protein S18	TTHA0243	8e-43	TT_C1742	8e-43
TSC_c02250	188812	189255	50S ribosomal protein L9	TTHA0242	2e-65	TT_C1743	1e-65
TSC_c02260	189321	190136	short-chain dehydrogenase/reductase SDR	TTHA0241	2e-94	TT_C1745	9e-93
TSC_c02270	190324	190133	hypothetical protein
TSC_c02280	190446	191120	lipoyl(octanoyl) transferase	TTHA0240	2e-108	TT_C1746	2e-108
TSC_c02290	191104	192075	lipoyl synthase	TTHA0239	1e-162	TT_C1747	1e-162
TSC_c02300	192104	192475	conserved hypothetical protein	TTHA0238	5e-24	TT_C1748	5e-24
TSC_c02310	192485	193354	3-hydroxyisobutyrate dehydrogenase	TTHA0237	1e-129	TT_C1749	1e-129
TSC_c02320	193518	195230	methyltransferase	TTHA0236	5e-164	TT_C1750	8e-164
TSC_c02330	195227	195877	AzlC protein	TTHA0235	1e-55	TT_C1751	1e-55
TSC_c02340	195874	196152	conserved hypothetical protein			TT_C1752	3e-12
TSC_c02350	197589	196204	dihydrolipoyl dehydrogenase	TTHA0233	0	TT_C1753	0
TSC_c02360	198988	197600	dihydrolipoyllysine-residue acetyltransferase component of pyruvatedehydrogenase complex	TTHA0232	0	TT_C1754	0
TSC_c02370	199242	198997	conserved hypothetical protein
TSC_c02380	199448	199239	conserved domain protein	TTHA0231	1e-25	TT_C1755	1e-25
TSC_c02390	200424	199450	2-oxoisovalerate dehydrogenase, subunit beta	TTHA0230	9e-169	TT_C1756	3e-168
TSC_c02400	201538	200435	2-oxoisovalerate dehydrogenase, subunit alpha	TTHA0229	0	TT_C1757	0
TSC_c02410	201671	202084	ribosomal RNA large subunit methyltransferase H	TTHA0228	9e-46	TT_C1758	1e-45
TSC_c02420	202852	202424	conserved hypothetical protein	TTHA0226	5e-52	TT_C1760	2e-52
TSC_c02430	203809	202904	biotin--[acetyl-CoA-carboxylase] synthetase	TTHA0225	2e-76	TT_C1761	2e-76
TSC_c02440	204868	203822	glucose-1-phosphate thymidylyltransferase	TTHA0224	1e-149	TT_C1762	9e-151
TSC_c02450	204891	205694	methyltransferase	TTHA0223	5e-95	TT_C1763	9e-94
TSC_c02460	205772	206152	conserved hypothetical protein	TTHA1713	4e-50	TT_C1351	1e-50
TSC_c02470	206330	206163	guanosine-3',5'-bis	TTHA1717	6e-19	TT_C1355	6e-19
TSC_c02480	208342	206339	GTP pyrophosphokinase	TTHA1717	0	TT_C1355	0
TSC_c02490	210693	208363	conserved hypothetical protein	TTHA1716	1e-75	TT_C1354	3e-75
TSC_c02500	211751	210696	mechanosensitive ion channel	TTHA1715	5e-100	TT_C1353	2e-96
TSC_c02510	211784	212536	chlorite dismutase	TTHA1714	3e-112	TT_C1352	3e-112
TSC_c02520	212826	213032	hypothetical protein
TSC_c02530	213643	213029	PepSY-associated TM helix domain protein	TTHA1000	3e-31	TT_C0640	9e-54
TSC_c02540	214160	213621	conserved hypothetical protein			TT_C0641	2e-67
TSC_c02550	214941	214153	ApbE family	TTHA1001	4e-49	TT_C0642	4e-89
TSC_c02560	215027	215686	DNA-binding response regulator	TTHA1002	7e-100	TT_C0643	7e-100
TSC_c02570	215676	216878	sensor histidine kinase	TTHA1003	6e-111	TT_C0644	6e-113
TSC_c02580	216905	218167	outer membrane efflux protein	TTHA1004	9e-48	TT_C0645	4e-47
TSC_c02590	218173	219195	outer membrane efflux protein	TTHA1005	2e-72	TT_C0646	2e-71
TSC_c02600	219192	220481	secretion protein HlyD	TTHA1006	4e-97	TT_C0647	6e-99
TSC_c02610	220485	221165	macrolide export ATP-binding/permease protein MacB	TTHA1007	6e-80	TT_C0648	6e-80
TSC_c02620	221131	222450	macrolide export ATP-binding/permease protein MacB	TTHA1008	2e-140	TT_C0649	2e-140
TSC_c02630	222461	222988	hypothetical protein
TSC_c02640	223560	222985	holliday junction DNA helicase RuvA	TTHA0291	4e-51	TT_C1696	4e-51
TSC_c02650	224321	223557	enoyl-CoA hydratase PaaG	TTHA0290	6e-108	TT_C1697	8e-108
TSC_c02660	224419	225012	transposon, resolvase
TSC_c02670	224987	226573	transposon, transposase
TSC_c02680	226631	229363	oxoglutarate dehydrogenase, E1 component	TTHA0289	0	TT_C1698	0
TSC_c02690	229375	230583	dihydrolipoyllysine-residue succinyltransferase, E2 component of oxoglutarate dehydrogenase complex	TTHA0288	9e-157	TT_C1699	2e-156
TSC_c02700	230585	231958	dihydrolipoyl dehydrogenase	TTHA0287	0	TT_C1700	0
TSC_c02710	232365	231955	hypothetical protein
TSC_c02720	233841	232420	peptidase S8 and S53, subtilisin, kexin, sedolisin	TTHA0286	1e-25	TT_C0372	8e-15
TSC_c02730	235427	233853	putative lipoprotein
TSC_c02740	235558	236760	argininosuccinate synthase	TTHA0284	0	TT_C1701	0
TSC_c02750	236750	238138	argininosuccinate lyase	TTHA0283	0	TT_C1702	0
TSC_c02760	238131	238670	acetyltransferase	TTHA0282	2e-90	TT_C1703	7e-91
TSC_c02770	238672	238935	conserved hypothetical protein	TTHA0281	6e-44	TT_C1704	1e-43
TSC_c02780	238919	239137	conserved domain protein			TT_C1705	2e-31
TSC_c02790	239125	240300	carbamoyl-phosphate synthase, small, subunit	TTHA0280	0	TT_C1706	0
TSC_c02800	241964	240333	formate--tetrahydrofolate ligase			TT_C1707	0
TSC_c02810	243176	241974	AAA ATPase	TTHB025	4e-153	TT_P0081	2e-113
TSC_c02820	244165	243227	threo-3-hydroxyaspartate ammonia-lyase	TTHA0279	6e-125	TT_C1708	4e-124
TSC_c02830	244226	244453	preprotein translocase, subunit SecG	TTHA1784	7e-22	TT_C1425	7e-22
TSC_c02840	244490	244565	tRNA-Ala-GCC					Island 1
TSC_c02850	245706	244600	putative permease, YjgP/YjgQ family	TTHA1108	1e-135	TT_C0744	1e-135
TSC_c02860	246338	245703	conserved hypothetical protein	TTHA1107	5e-78	TT_C0743	2e-78
TSC_c02870	246404	247843	O-antigen polymerase family	TTHA1106	9e-59	TT_C0742	1e-57
TSC_c02880	247840	248253	conserved hypothetical protein	TTHA1105	2e-35	TT_C0741	2e-35
TSC_c02890	249098	248250	repeat motif-containing protein	TTHB045	7e-61	TT_P0003	3e-26
TSC_c02900	250736	249108	conserved hypothetical protein	TTHA0830	5e-156	TT_C0478	8e-158
TSC_c02910	250971	252293	O-antigen transporter	TTHA0649	2e-34
TSC_c02920	252290	253411	UDP-galactopyranose mutase	TTHA0886	0	TT_C0529	0
TSC_c02930	253404	254312	rhamnosyl transferase	TTHA0885	1e-54	TT_C0528	4e-54
TSC_c02940	254454	255566	glycosyl transferase group 1	TTHA0648	3e-37	TT_C0527	5e-08
TSC_c02950	255830	257074	putative membrane protein
TSC_c02960	257071	258231	glycosyltransferase	TTHA0643	9e-32	TT_C0276	2e-25
TSC_c02970	258228	259352	putative galactosyltransferase	TTHA0643	1e-09	TT_C0527	4e-06
TSC_c02980	259358	259978	sugar transferase involved in lipopolysaccharide synthesis	TTHA0642	1e-21	TT_C0275	5e-27
TSC_c02990	259975	260607	acetyltransferase with multiple hexapeptide repeat domains
TSC_c03000	260604	261731	spore coat polysaccharide biosynthesis protein SpsC			TT_C0284	1e-41
TSC_c03010	261789	263609	putative epimerase/dehydratase WbiI	TTHA0591	3e-11	TT_C0222	2e-11
TSC_c03020	264128	263613	conserved hypothetical protein	TTHB205	6e-19	TT_P0157	1e-29
TSC_c03030	264703	264149	conserved hypothetical protein			TT_P0158	5e-28
TSC_c03040	264797	266683	chain length determinant protein	TTHA0641	0
TSC_c03050	266707	266964	transcriptional regulator, AbrB family	TTHA0032	2e-16
TSC_c03060	267044	267349	50S ribosomal protein L21	TTHA1783	2e-45	TT_C1424	2e-45
TSC_c03070	267353	267610	50S ribosomal protein L27	TTHA1782	2e-42	TT_C1423	8e-43
TSC_c03080	267629	268882	Obg family GTPase CgtA	TTHA1781	2e-161	TT_C1422	1e-161
TSC_c03090	268910	269470	nicotinate (nicotinamide) nucleotide adenylyltransferase	TTHA1780	5e-56	TT_C1421	1e-55
TSC_c03100	269445	270002	conserved hypothetical protein	TTHA1779	8e-68	TT_C1420	5e-77
TSC_c03110	269992	271089	membrane-bound protein LytR	TTHA1778	6e-115	TT_C1419	1e-115
TSC_c03120	271096	271470	iojap protein family	TTHA1777	1e-43	TT_C1418	1e-43
TSC_c03130	272039	271488	conserved hypothetical protein	TTHA1553	1e-42	TT_C0860	1e-46
TSC_c03140	272349	273179	pantoate--beta-alanine ligase	TTHA1775	4e-127	TT_C1416	4e-127
TSC_c03150	272363	272046	conserved hypothetical protein			TT_C1417	4e-23
TSC_c03160	273176	274321	twitching mobility protein	TTHA1774	0	TT_C1415	0
TSC_c03170	274674	274447	hypothetical protein
TSC_c03180	275215	274697	conserved hypothetical protein	TTHA1772	8e-65	TT_C1413	5e-65
TSC_c03190	275238	276512	pyrimidine-nucleoside phosphorylase	TTHA1771	0	TT_C1412	0
TSC_c03200	276539	277507	cell wall endopeptidase, family M23/M37	TTHA1770	4e-119	TT_C1411	1e-119
TSC_c03210	277518	277883	protein of unknown function	TTHA1769	2e-50	TT_C1410	2e-50
TSC_c03220	277886	278743	acetyl-CoA carboxylase, carboxyl transferase, subunit beta	TTHA1768	3e-143	TT_C1409	3e-142
TSC_c03230	278727	279677	acetyl-CoA carboxylase, carboxyl transferase, subunit alpha	TTHA1767	2e-115	TT_C1408	2e-112
TSC_c03240	279746	281362	S-layer protein	TTHA1766	2e-148	TT_C1407	3e-147
TSC_c03250	281423	282115	conserved hypothetical protein	TTHA0179	3e-86	TT_C1807	3e-86
TSC_c03260	282120	282659	conserved hypothetical protein	TTHA0178	1e-19	TT_C1808	1e-19
TSC_c03270	282721	282960	ferredoxin-1	TTHA0177	9e-41	TT_C1809	9e-41
TSC_c03280	283575	283033	probable acetyltransferase	TTHA0176	3e-59	TT_C1810	3e-59
TSC_c03290	283815	283594	cold shock protein, CSD family	TTHA0175	9e-38	TT_C1811	7e-38
TSC_c03300	284979	283930	chaperone protein DnaJ	TTHA0174	2e-114	TT_C1812	9e-114
TSC_c03310	285141	284992	hypothetical protein
TSC_c03320	285143	286204	serine-pyruvate aminotransferase	TTHA0173	4e-158	TT_C1813	3e-158
TSC_c03330	286972	286196	undecaprenyl-diphosphatase UppP	TTHA0172	8e-74	TT_C1814	4e-73
TSC_c03340	287027	287665	2-C-methyl-D-erythritol 4-phosphate cytidylyltransferase	TTHA0171	5e-82	TT_C1815	5e-82
TSC_c03350	287653	288471	4-(cytidine 5'-diphospho)-2-C-methyl-D-erythritol kinase	TTHA0170	4e-73	TT_C1816	4e-73
TSC_c03360	288428	289027	conserved hypothetical protein	TTHA0169	2e-70	TT_C1817	8e-70
TSC_c03370	289604	289110	transcriptional regulator	TTHA0168	2e-89	TT_C1818	5e-89
TSC_c03380	290161	289601	transcriptional regulator	TTHA0167	7e-85	TT_C1819	7e-85
TSC_c03390	290244	290957	conserved hypothetical protein	TTHA0166	1e-65	TT_C1820	1e-65
TSC_c03400	290994	291494	hypothetical conserved membrane spanning protein	TTHA0165	2e-42	TT_C1821	9e-43
TSC_c03410	291553	292020	thio-disulfide isomerase/thioredoxin	TTHA0164	5e-53	TT_C1822	7e-59
TSC_c03420	292534	292448	tRNA-Leu-CTC
TSC_c03430	292763	293398	chaperone protein HtpG	TTHA1765	1e-90	TT_C1406	5e-91
TSC_c03440	293407	296046	molybdopterin oxidoreductase, iron-sulfur binding subunit	TTHA1764	0	TT_C1404	0
TSC_c03450	296036	297388	molybdopterin oxidoreductase, membrane subunit	TTHA1763	0	TT_C1403	0
TSC_c03460	297398	297916	conserved hypothetical protein	TTHA1762	6e-66	TT_C1402	4e-65
TSC_c03470	297909	298424	high-affinity iron permease	TTHA1761	2e-66	TT_C1401	7e-69
TSC_c03480	298408	299412	putative membrane protein	TTHA1760	7e-85	TT_C1400	2e-85
TSC_c03490	299535	300671	sulfide dehydrogenase	TTHA1412	3e-12	TT_C1399	0
TSC_c03500	300680	301291	conserved hypothetical protein	TTHA1759	3e-35	TT_C1398	2e-82
TSC_c03510	302957	301341	putative response regulator protein	TTHA1758	4e-97	TT_C1397	9e-135
TSC_c03520	304049	302961	acetyl-lysine deacetylase	TTHA1757	5e-177	TT_C1396	4e-178
TSC_c03530	304260	304021	YcfA family protein	TTHA1913	2e-08	TT_C1395	2e-32
TSC_c03540	304463	304257	conserved domain protein	TTHA1756	9e-17	TT_C1394	9e-17
TSC_c03550	305661	304468	ornithine aminotransferase	TTHA1755	0	TT_C1393	0
TSC_c03560	305800	306279	2-amino-4-hydroxy-6- hydroxymethyldihydropteridine pyrophosphokinase	TTHA1749	8e-52	TT_C1387	8e-52
TSC_c03570	306322	306699	S1 domain protein	TTHA1748	1e-34	TT_C1386	9e-35
TSC_c03580	306760	307092	thioredoxin	TTHA1747	2e-56	TT_C1385	2e-56
TSC_c03590	307089	308075	fatty acid/phospholipid synthesis protein PlsX	TTHA1746	3e-122	TT_C1384	3e-122
TSC_c03600	308483	308064	protein of unknown function	TTHA1745	5e-62	TT_C1383	7e-55
TSC_c03610	309175	308474	N-acetylglucosaminylphosphatidylinositol deacetylase family	TTHA1744	4e-81	TT_C1382	1e-82
TSC_c03620	309308	310812	16S rRNA
TSC_c03630	312168	310954	subtilisin BPN'	TTHA1868	2e-23	TT_P0194	1e-12
TSC_c03640	312232	313014	orotidine 5'-phosphate decarboxylase	TTHA1743	8e-95	TT_C1381	1e-94
TSC_c03650	313020	313571	orotate phosphoribosyltransferase	TTHA1742	1e-90	TT_C1380	1e-91
TSC_c03660	313576	314580	putative membrane protein	TTHA1741	6e-82	TT_C1379	6e-89
TSC_c03670	314577	315545	glycerol-3-phosphate dehydrogenase [NAD(P)+]	TTHA1740	7e-139	TT_C1378	7e-139
TSC_c03680	315660	316190	conserved hypothetical protein	TTHA1739	4e-71	TT_C1377	5e-71
TSC_c03690	316897	316187	3-oxoadipate enol-lactonase	TTHA1738	2e-106	TT_C1376	4e-107
TSC_c03700	317101	316898	conserved hypothetical protein	TTHA1737	2e-23	TT_C1375	7e-24
TSC_c03710	317514	317098	SUF system FeS assembly protein, NifU family	TTHA1736	1e-64	TT_C1374	3e-64
TSC_c03720	318740	317526	cysteine desulfurase	TTHA1735	0	TT_C1373	0
TSC_c03730	320855	318831	probable copper-transporting P-type ATPase B	TTHA1733	0	TT_C1371	0
TSC_c03740	322261	320855	multicopper oxidase family protein			TT_C1370	1e-148
TSC_c03750	322708	322319	domain of unknown function superfamily	TTHA1732	2e-45	TT_C1369	1e-45
TSC_c03760	323502	322849	conserved hypothetical protein	TTHA1731	4e-79	TT_C1368	1e-78
TSC_c03770	323741	323499	conserved hypothetical protein
TSC_c03780	323855	324664	cytochrome c biogenesis protein	TTHA1727	3e-06
TSC_c03790	324681	325301	phospholipid methyltransferase	TTHA1729	3e-57	TT_C1366	6e-57
TSC_c03800	326063	325305	S-layer repressor	TTHA1726	1e-63	TT_C1363	4e-63
TSC_c03810	326585	326070	conserved hypothetical protein	TTHA1725	4e-54	TT_C1362	9e-69
TSC_c03820	327717	326596	signal transduction histidine-protein kinase BaeS	TTHA1723	1e-120	TT_C1361	7e-121
TSC_c03830	328378	327701	alkaline phosphatase synthesis transcriptional regulatory protein PhoP	TTHA1722	1e-97	TT_C1360	1e-97
TSC_c03840	328587	328375	conserved hypothetical protein	TTHA1721	1e-15	TT_C1359	1e-15
TSC_c03850	330501	328624	cation-transporting ATPase	TTHA1720	0	TT_C1358	0
TSC_c03860	330998	330504	cation-transporting ATPase	TTHA1720	3e-65	TT_C1358	3e-65
TSC_c03870	331369	331085	copper homeostasis operon regulatory protein	TTHA1719	3e-43	TT_C1357	3e-43
TSC_c03880	331579	331379	putative heavy metal-binding protein	TTHA1718	2e-25	TT_C1356	7e-25
TSC_c03890	331999	331697	ferredoxin subunit of phenylpropionate dioxygenase	TTHA1841	2e-51	TT_C1490	2e-51
TSC_c03900	333297	332005	FeS assembly protein SufD	TTHA1840	0	TT_C1489	0
TSC_c03910	334746	333340	FeS assembly protein SufB	TTHA1839	0	TT_C1488	0
TSC_c03920	335495	334743	FeS assembly ATPase SufC	TTHA1838	1e-125	TT_C1487	5e-126
TSC_c03930	338346	335584	tetratricopeptide repeat domain protein	TTHA1837	0	TT_C1486	0
TSC_c03940	339766	338450	isocitrate lyase	TTHA1836	0	TT_C1485	0
TSC_c03950	341206	339875	coenzyme A disulfide reductase	TTHA1835	0	TT_C1484	0
TSC_c03960	341956	341267	lipoprotein-releasing system ATP-binding protein LolD	TTHA1834	5e-87	TT_C1483	6e-87
TSC_c03970	343174	342032	ABC transporter, permease protein	TTHA1833	7e-117	TT_C1482	3e-116
TSC_c03980	343525	343250	conserved hypothetical protein	TTHA1832	2e-38	TT_C1481	2e-38
TSC_c03990	343963	343541	conserved hypothetical protein	TTHA1572	8e-11	TT_C1207	9e-09
TSC_c04000	344181	343960	conserved domain protein
TSC_c04010	344258	346906	alanyl-tRNA synthetase	TTHA1831	0	TT_C1480	0
TSC_c04020	346976	347659	putative membrane protein	TTHA1830	6e-58	TT_C1479	2e-57
TSC_c04030	347661	348047	conserved hypothetical protein	TTHA1829	7e-53	TT_C1478	8e-53
TSC_c04040	348031	349044	aminodeoxychorismate lyase	TTHA1828	6e-149	TT_C1477	3e-150
TSC_c04050	349865	349029	transporter	TTHA1827	4e-109	TT_C1476	2e-109
TSC_c04060	350360	349869	bioflim formation-related protein 1	TTHA1826	2e-54	TT_C1475	2e-54
TSC_c04070	351555	350422	putative lipoprotein
TSC_c04080	351657	352382	hypothetical cytosolic protein	TTHA1825	2e-78	TT_C1474	7e-79
TSC_c04090	352392	353471	chloromuconate cycloisomerase	TTHA1824	6e-170	TT_C1473	3e-171
TSC_c04100	354089	353463	puative hydrolase	TTHA1823	1e-83	TT_C1471	6e-80
TSC_c04110	355122	354082	putative transporter	TTHA1822	2e-56	TT_C1470	2e-56
TSC_c04120	355170	355949	aminomethyltransfersae	TTHA1821	7e-93	TT_C1469	7e-93
TSC_c04130	355922	357106	competence/damage-inducible protein	TTHA1820	0	TT_C1468	0
TSC_c04140	357103	357696	2'-5' RNA ligase	TTHA1819	5e-56	TT_C1467	5e-56
TSC_c04150	357647	358669	protein RecA	TTHA1818	1e-145	TT_C1466	9e-146
TSC_c04160	358670	360400	conserved hypothetical protein	TTHA1817	2e-161	TT_C1465	3e-161
TSC_c04170	360402	360620	conserved hypothetical protein
TSC_c04180	360617	360979	conserved hypothetical protein
TSC_c04190	360992	362023	rod shape-determining protein MreB	TTHA1816	2e-180	TT_C1464	2e-180
TSC_c04200	362027	362458	beta-hydroxyacyl-(acyl-carrier-protein) dehydratase FabZ	TTHA1815	6e-51	TT_C1463	6e-51
TSC_c04210	362479	363117	RNA-binding protein	TTHA1814	9e-70	TT_C1462	9e-70
TSC_c04220	364429	363149	transposase, IS4 family protein
TSC_c04230	364624	367983	DNA-directed RNA polymerase, subunit beta	TTHA1813	0	TT_C1461	0
TSC_c04240	368004	372596	DNA-directed RNA polymerase, subunit beta'	TTHA1812	0	TT_C1460	0
TSC_c04250	372601	373179	fuculose-1-phosphate aldolase	TTHA1811	5e-82	TT_C1459	5e-82
TSC_c04260	373191	373415	conserved hypothetical protein	TTHA1810	1e-28	TT_C1458	3e-28
TSC_c04270	373385	374233	proline iminopeptidase	TTHA1809	3e-122	TT_C1457	1e-123
TSC_c04280	374388	375422	ABC transporter	TTHA1808	8e-169	TT_C1456	3e-168
TSC_c04290	375456	376958	ABC transporter, permease protein	TTHA1807	4e-87	TT_C1455	5e-86
TSC_c04300	377752	376955	formamidopyrimidine-DNA glycosylase	TTHA1806	1e-100	TT_C1454	1e-100
TSC_c04310	378117	377758	acyl-CoA thioesterase	TTHA1804	1e-44	TT_C1452	1e-44
TSC_c04320	378369	378130	pterin-4-alpha-carbinolamine dehydratase	TTHA1803	2e-33	TT_C1451	3e-33
TSC_c04330	378497	378421	tRNA-Met-ATG
TSC_c04340	379883	378507	D-lactate dehydrogenase	TTHA0040	0	TT_C1966	0
TSC_c04350	381740	379962	ABC transporter, permease/ATP-binding protein, HlyB family	TTHA1341	2e-41	TT_C0976	2e-41
TSC_c04360	382153	381818	transposase					Insert not predicted as island
TSC_c04370	383477	382347	hypothetical membrane protein	TTHA0035	2e-94
TSC_c04380	384458	383484	conserved hypothetical protein	TTHA0034	5e-172	TT_C0576	1e-06
TSC_c04390	384955	384473	acetyltransferase, gnat family
TSC_c04400	385788	385027	conserved hypothetical protein
TSC_c04410	386517	385789	putative ABC transporter permease protein
TSC_c04420	387431	386502	putative ABC transporter ATP-binding protein	TTHA1205	6e-17	TT_C0843	4e-17
TSC_c04430	388048	387428	archaeosine biosynthesis protein QueC
TSC_c04440	389789	388311	conserved hypothetical protein	TTHA0029	2e-128	TT_C0579	2e-19
TSC_c04450	390955	389996	oxidoreductase	TTHA0027	3e-178	TT_C1969	2e-178
TSC_c04460	391193	390999	conserved domain protein	TTHA0026	2e-15	TT_C1970	3e-15
TSC_c04470	391236	393548	penicillin acylase	TTHA0024	0	TT_C1972	0
TSC_c04480	394386	393499	CBS domain containing protein	TTHA0989	3e-12	TT_C1973	2e-76
TSC_c04490	394755	394396	conserved hypothetical protein			TT_C1974	2e-31
TSC_c04500	396852	394765	ATP-dependent protease La	TTHA0023	0	TT_C1975	0
TSC_c04510	396922	398166	glucose-1-phosphate adenylyltransferase	TTHA0022	0	TT_C1976	0
TSC_c04520	398169	398855	putative NADPH oxidoreductase	TTHA0021	2e-88	TT_C1977	2e-88
TSC_c04530	398877	399551	two-component response regulator	TTHA0020	5e-89	TT_C1978	7e-90
TSC_c04540	399551	399922	conserved hypothetical protein	TTHA0019	1e-29	TT_C1979	3e-30
TSC_c04550	400109	401428	glycogen synthase	TTHA0018	0	TT_C1980	0
TSC_c04560	400110	399919	conserved hypothetical protein
TSC_c04570	402995	401961	tRNA-dihydrouridine synthase A	TTHA0016	4e-143	TT_C1982	3e-143
TSC_c04580	404013	402988	4-hydroxy-3-methylbut-2-enyl diphosphate reductase	TTHA0015	8e-154	TT_C1983	2e-153
TSC_c04590	404611	404015	conserved hypothetical protein	TTHA0014	1e-32	TT_C1984	1e-32
TSC_c04600	404790	404599	conserved hypothetical protein			TT_C1985	3e-20
TSC_c04610	405790	404798	geranylgeranyl diphosphate synthetase	TTHA0013	4e-130	TT_C1986	7e-130
TSC_c04620	405808	406638	transporter	TTHA0012	5e-73	TT_C1987	2e-73	Island 2
TSC_c04630	407593	406616	molybdenum cofactor biosynthesis protein A	TTHA0011	1e-176	TT_C1988	2e-176
TSC_c04640	407761	407686	tRNA-Gly-GGC
TSC_c04650	407904	407790	5S rRNA
TSC_c04660	410865	407990	23S rRNA
TSC_c04670	412274	410994	transposase, IS4 family protein
TSC_c04680	412381	412457	tRNA-Ile-ATC
TSC_c04690	413679	413828	hypothetical protein
TSC_c04700	413710	412535	DNA integration/recombination/invertion protein	TTHA1027	2e-111	TT_C0665	2e-111
TSC_c04710	414051	414185	hypothetical protein
TSC_c04720	415201	416004	conserved hypothetical protein	TTHA1024	3e-67
TSC_c04730	416001	416354	conserved hypothetical protein	TTHC008	3e-14
TSC_c04740	416554	416360	hypothetical protein
TSC_c04750	417341	418927	putative ATP-dependent endonuclease of the OLD family
TSC_c04760	422423	419073	ATPase	TTHA1014	3e-102
TSC_c04770	425335	422489	protein of unknown function	TTHA1016	8e-90
TSC_c04780	430685	427116	type III restriction enzyme, subunit res	TTHA1020	5e-133
TSC_c04790	432340	431129	nickel resistance protein
TSC_c04800	432684	432343	regulatory protein ArsR
TSC_c04810	432814	434298	inosine-5'-monophosphate dehydrogenase	TTHA0432	0	TT_C0064	0
TSC_c04820	434528	434319	conserved hypothetical protein	TTHA0433	3e-26	TT_C0065	3e-26
TSC_c04830	434590	435051	conserved hypothetical protein	TTHA0434	6e-49	TT_C0066	5e-49
TSC_c04840	436326	435076	sensor histidine kinase	TTHA1363	2e-127	TT_C0998	1e-126
TSC_c04850	437019	436336	two-component response regulator	TTHA1362	5e-103	TT_C0997	2e-103
TSC_c04860	437378	437016	conserved hypothetical protein	TTHA1361	3e-22	TT_C0996	3e-22
TSC_c04870	438037	437390	transporter	TTHA1360	2e-95	TT_C0995	3e-95
TSC_c04880	438832	438224	transcriptional regulator, FNR/CRP family	TTHA1359	5e-79	TT_C0994	6e-79
TSC_c04890	439137	438907	conserved hypothetical protein	TTHA1358	2e-18	TT_C0993	2e-18
TSC_c04900	439556	439134	conserved hypothetical protein	TTHA1357	2e-63	TT_C0992	2e-64
TSC_c04910	439864	439553	divalent cation tolerance protein	TTHA1356	5e-44	TT_C0991	4e-44
TSC_c04920	442281	439864	DNA gyrase, subunit A	TTHA1355	0	TT_C0990	0
TSC_c04930	442807	442364	3-dehydroquinate dehydratase, type II	TTHA1354	7e-48	TT_C0989	7e-48
TSC_c04940	444118	442889	tRNA (uracil-5-)-methyltransferase superfamily	TTHA1353	1e-161	TT_C0988	4e-162
TSC_c04950	444161	444814	transcriptional regulatory protein DegU	TTHA1352	2e-112	TT_C0987	2e-112
TSC_c04960	444823	445806	peptidase, M20/M25/M40 family	TTHA1351	2e-117	TT_C0986	2e-117
TSC_c04970	445818	446645	conserved hypothetical protein	TTHA1350	2e-100	TT_C0985	2e-100
TSC_c04980	446697	448451	ABC transporter, ATP-binding protein	TTHA1342	0	TT_C0977	0
TSC_c04990	448448	450274	lipid A export ATP-binding/permease protein MsbA	TTHA1341	0	TT_C0976	0
TSC_c05000	450278	451450	folylpolyglutamate synthase/dihydrofolate synthase	TTHA1340	2e-141	TT_C0975	2e-141
TSC_c05010	452470	451418	putative lipoprotein	TTHA1339	4e-123	TT_C0974	2e-123
TSC_c05020	453373	452525	glutathione transport system permease protein GsiD	TTHA1338	3e-49	TT_C0973	2e-116
TSC_c05030	454388	453378	ABC transporter, permease protein	TTHA1337	5e-68	TT_C0972	5e-136
TSC_c05040	456025	454442	dipeptide-binding protein	TTHA1336	3e-52	TT_C0971	0
TSC_c05050	456835	456122	branched-chain amino acid ABC transporter, ATP-binding protein	TTHA1335	1e-125	TT_C0970	1e-125
TSC_c05060	457611	456832	HmgG	TTHA1334	3e-57	TT_C0969	6e-102
TSC_c05070	458936	457608	branched-chain amino acid ABC transporter, permease protein	TTHA1332	2e-164	TT_C0968	2e-164
TSC_c05080	459901	458933	HmgE	TTHA1331	3e-132	TT_C0967	2e-132
TSC_c05090	461139	459967	leucine-, isoleucine-, valine-, threonine-, and alanine-binding protein	TTHA1330	4e-179	TT_C0966	7e-180
TSC_c05100	462623	461283	glutamine synthetase, type I	TTHA1329	0	TT_C0965	0
TSC_c05110	462810	464468	5'-nucleotidase	TTHA1328	0	TT_C0964	0
TSC_c05120	464970	464530	putative mosc domain	TTHA1327	3e-57	TT_C0963	1e-55
TSC_c05130	465671	464967	cytochrome c-552 like protein	TTHA1326	3e-87	TT_C0962	2e-34
TSC_c05140	466985	465741	putaitve sulfite oxidase	TTHA1325	0	TT_C0961	2e-101
TSC_c05150	467125	469551	DNA mismatch repair protein MutS	TTHA1324	0	TT_C0960	0
TSC_c05160	469548	471251	DNA mismatch repair protein MutL	TTHA1323	2e-148	TT_C0959	8e-149
TSC_c05170	471658	472515	formyltetrahydrofolate deformylase	TTHA1321	6e-139	TT_C0957	1e-138
TSC_c05180	472562	473653	protease Do	TTHA1320	5e-162	TT_C0956	1e-162
TSC_c05190	474122	473607	conserved hypothetical protein	TTHB205	1e-19	TT_P0157	2e-30
TSC_c05200	474697	474143	conserved hypothetical protein			TT_P0158	2e-27
TSC_c05210	474762	474932	periplasmic serine protease	TTHA1320	3e-24	TT_C0956	5e-24
TSC_c05220	475351	474929	conserved hypothetical protein	TTHA1318	9e-33	TT_C0954	9e-33
TSC_c05230	476333	475356	immunogenic protein	TTHA1317	8e-85	TT_C0953	1e-134
TSC_c05240	478477	476363	transporter	TTHA1158	8e-19	TT_C0952	0
TSC_c05250	479522	478539	immunogenic protein	TTHA1317	2e-53	TT_C0951	4e-159
TSC_c05260	480668	479577	CBS domain containing protein	TTHA1316	2e-98	TT_C0950	3e-98
TSC_c05270	480737	481933	major facilitator superfamily MFS_1	TTHA1315	7e-138	TT_C0949	9e-134
TSC_c05280	483026	481908	UDP-N-acetylglucosamine 2-epimerase	TTHA1314	0	TT_C0948	0
TSC_c05290	484116	483028	glycosyl transferase, family 4	TTHA1313	7e-118	TT_C0947	1e-109
TSC_c05300	484739	484113	uracil phosphoribosyltransferase	TTHA1312	7e-99	TT_C0946	7e-99
TSC_c05310	485679	484750	putative phosphotransferase enzyme family	TTHA1311	1e-88	TT_C0945	1e-84
TSC_c05320	485705	486778	radical SAM domain protein	TTHA1310	3e-132	TT_C0944	3e-132
TSC_c05330	486854	487204	NADH-quinone oxidoreductase, subunit 15	TTHA0496	2e-62	TT_C0122	7e-62
TSC_c05340	487599	487201	thioesterase superfamily protein	TTHB018	3e-10	TT_C1180	2e-06
TSC_c05350	488751	487630	oxygen-independent coproporphyrinogen III oxidase	TTHA0497	2e-165	TT_C0123	1e-165
TSC_c05360	489144	488752	putative hepn domain	TTHA0498	3e-46
TSC_c05370	489451	489134	putative nucleotidyltransferase protein	TTHA0499	5e-49	TT_P0021	2e-06
TSC_c05380	490676	489456	glycerate dehydrogenase/hydroxypyruvate reductase	TTHA0500	5e-174	TT_C0124	1e-173
TSC_c05390	491059	490673	PilT protein domain protein	TTHA0501	9e-40	TT_C0125	1e-33
TSC_c05400	491320	491060	conserved hypothetical protein	TTHA0502	2e-24	TT_C0126	2e-25
TSC_c05410	492614	491328	glycolate oxidase, iron-sulfur, subunit GlcF	TTHA0503	2e-179	TT_C0127	2e-178
TSC_c05420	493665	492619	glycolate oxidase, subunit GlcE	TTHA0504	1e-98	TT_C0128	2e-97
TSC_c05430	495061	493658	glycolate oxidase, subunit GlcD	TTHA0505	0	TT_C0129	0
TSC_c05440	496700	495138	malate synthase A	TTHA0506	0	TT_C0130	0
TSC_c05450	496799	497503	acetate operon repressor	TTHA0507	2e-77	TT_C0131	2e-77
TSC_c05460	497598	498296	transcriptional regulator, MerR family	TTHA0508	1e-106	TT_C0132	2e-106
TSC_c05470	498293	499606	N-acyl-L-amino acid amidohydrolase	TTHA0509	0	TT_C0133	0
TSC_c05480	500384	499626	probable 2-phosphosulfolactate phosphatase	TTHA1438	3e-72	TT_C1073	9e-72
TSC_c05490	501059	500409	transcription regulator, Crp family	TTHA1437	1e-56	TT_C1072	3e-56
TSC_c05500	501108	501737	lipoprotein-releasing system ATP-binding protein LolD	TTHA1436	2e-60	TT_C1071	4e-60
TSC_c05510	501749	502456	purine nucleoside phosphorylase DeoD-type	TTHA1435	8e-107	TT_C1070	8e-107
TSC_c05520	502458	503279	3-hydroxybutyryl-CoA dehydratase	TTHA1434	2e-108	TT_C1069	2e-41
TSC_c05530	503396	504271	metal dependent phosphohydrolase	TTHA1433	1e-156	TT_C1068	1e-156	Island 3
TSC_c05540	504723	504286	conserved hypothetical protein	TTHA1432	5e-70	TT_C1067	2e-69
TSC_c05550	506489	504843	long-chain-fatty-acid--CoA ligase	TTHA1430	0	TT_C1065	0
TSC_c05560	507500	506547	metallo-beta-lactamase family protein	TTHA1429	3e-134	TT_C1064	3e-134
TSC_c05570	508393	507497	phosphoglucomutase/phosphomannomutase	TTHA1428	7e-75	TT_C1063	8e-74
TSC_c05580	508461	510587	ATP-dependent DNA helicase PcrA	TTHA1427	0	TT_C1062	0
TSC_c05590	510592	511317	conserved hypothetical protein	TTHA1426	5e-50	TT_C1061	6e-50
TSC_c05600	511724	511305	disulfide bond formation protein C	TTHA0435	1e-45	TT_C0067	1e-45
TSC_c05610	513678	511837	conserved hypothetical protein			TT_C1430	0
TSC_c05620	516949	516035	signal recognition particle-docking protein FtsY	TTHA0436	1e-127	TT_C0068	6e-127
TSC_c05630	517433	516993	conserved hypothetical protein	TTHA0437	1e-47	TT_C0069	2e-50
TSC_c05640	518883	517465	glutamyl-tRNA synthetase	TTHA0438	0	TT_C0070	0
TSC_c05650	518938	519666	ABC transporter, ATP-binding protein	TTHA0439	2e-118	TT_C0071	2e-118
TSC_c05660	519670	521055	conserved hypothetical protein	TTHA0440	1e-82	TT_C0072	2e-82
TSC_c05670	522373	521783	single-stranded nucleic acid binding R3H	TTHA0442	4e-70	TT_C0074	1e-69
TSC_c05680	523678	522383	60 kDa inner membrane insertion protein	TTHA0443	0	TT_C0075	0
TSC_c05690	523932	523675	conserved hypothetical protein	TTHA0444	1e-34	TT_C0076	1e-34
TSC_c05700	524132	523938	ribonuclease P protein component	TTHA0445	7e-12	TT_C0077	8e-12
TSC_c05710	524422	524276	50S ribosomal protein L34	TTHA0446	2e-19
TSC_c05720	524586	525347	branched-chain amino acid transport ATP-binding protein LivG	TTHA0447	6e-115	TT_C0078	3e-115
TSC_c05730	525344	527278	long-chain-fatty-acid--CoA ligase	TTHA0448	0	TT_C0079	0
TSC_c05740	527275	528168	branched-chain amino acid ABC transporter, permease protein	TTHA0449	1e-104	TT_C0080	2e-104
TSC_c05750	528165	529232	branched-chain amino acid ABC transporter, permease protein	TTHA0450	2e-152	TT_C0081	2e-98
TSC_c05760	529273	530469	leucine-, isoleucine-, valine-, threonine-, and alanine-binding protein	TTHA0451	0	TT_C0082	0
TSC_c05770	530512	531342	branched-chain amino acid ABC transporter, ATP-binding protein	TTHA0452	7e-137	TT_C0083	2e-136
TSC_c05780	531391	532317	ribosomal large subunit pseudouridine synthase D	TTHA0408	1e-129	TT_C0040	6e-126
TSC_c05790	532327	533286	DNA methylase	TTHA0409	3e-139	TT_C0041	5e-138
TSC_c05800	533287	533991	conserved hypothetical protein	TTHA0410	8e-40	TT_C0042	1e-24
TSC_c05810	535155	533965	transcriptional regulator	TTHA0411	0	TT_C0043	0
TSC_c05820	536317	535187	dNTP triphosphohydrolase	TTHA0412	2e-167	TT_C0044	7e-167
TSC_c05830	537547	536321	beta-ketoacyl-acyl-carrier-protein synthase II	TTHA0413	0	TT_C0045	0
TSC_c05840	537866	537624	acyl carrier protein	TTHA0414	1e-37	TT_C0046	1e-37
TSC_c05850	538657	537920	3-oxoacyl-[acyl-carrier-protein] reductase	TTHA0415	3e-121	TT_C0047	3e-121
TSC_c05860	539567	538650	malonyl CoA-acyl carrier protein transacylase	TTHA0416	2e-135	TT_C0048	2e-135
TSC_c05870	540535	539567	3-oxoacyl-[acyl-carrier-protein] synthase 3 protein 1	TTHA0417	3e-162	TT_C0049	3e-162
TSC_c05880	540810	540628	50S ribosomal protein L32	TTHA0418	2e-29	TT_C0050	7e-29
TSC_c05890	541391	540870	conserved hypothetical protein	TTHA0419	3e-62	TT_C0051	3e-62
TSC_c05900	541398	542381	arginase	TTHA1496	7e-119	TT_C1132	1e-122
TSC_c05910	542901	542518	hypothetical protein
TSC_c05920	544267	542987	NADH-quinone oxidoreductase, subunit N	TTHA0097	7e-107	TT_C1907	1e-107
TSC_c05930	545673	544264	NADH-quinone oxidoreductase, subunit M	TTHA0096	1e-154	TT_C1908	3e-154
TSC_c05940	547487	545667	NADH-quinone oxidoreductase, subunit L	TTHA0095	0	TT_C1909	0
TSC_c05950	547777	547490	NADH-quinone oxidoreductase, subunit K	TTHA0094	6e-29	TT_C1910	4e-25
TSC_c05960	548313	547774	NADH-quinone oxidoreductase, subunit J	TTHA0093	1e-27	TT_C1911	2e-31
TSC_c05970	548858	548310	NADH-quinone oxidoreductase, subunit I	TTHA0092	7e-93	TT_C1912	7e-93
TSC_c05980	549973	548855	NADH-quinone oxidoreductase, subunit H	TTHA0091	5e-127	TT_C1913	9e-127
TSC_c05990	552318	549970	NADH-quinone oxidoreductase, subunit G	TTHA0090	0	TT_C1914	0
TSC_c06000	553634	552321	NADH-quinone oxidoreductase, subunit F	TTHA0089	0	TT_C1915	0
TSC_c06010	554176	553631	NADH-quinone oxidoreductase, subunit E	TTHA0088	2e-101	TT_C1916	2e-101
TSC_c06020	555410	554190	NADH-quinone oxidoreductase, subunit D	TTHA0087	0	TT_C1917	0
TSC_c06030	556027	555407	NADH-quinone oxidoreductase, subunit C	TTHA0086	6e-107	TT_C1918	6e-107
TSC_c06040	556576	556031	NADH-quinone oxidoreductase, subunit B	TTHA0085	2e-89	TT_C1919	2e-89
TSC_c06050	556926	556567	NADH-quinone oxidoreductase, subunit A	TTHA0084	2e-34	TT_C1920	2e-34
TSC_c06060	557912	557094	dimethyladenosine transferase	TTHA0083	4e-120	TT_C1921	2e-121
TSC_c06070	558651	557902	metallophosphoesterase	TTHA0082	7e-95	TT_C1922	7e-95
TSC_c06080	559292	558648	Rad52/22 double-strand break repair protein	TTHA0081	8e-75	TT_C1923	8e-75
TSC_c06090	559373	559717	conserved hypothetical protein	TTHA0080	1e-32	TT_C1924	1e-32
TSC_c06100	559755	559830	tRNA-Ala-GCG
TSC_c06110	561133	559874	putative lipoprotein			TT_C1925	1e-13
TSC_c06120	563107	561212	tetratricopeptide repeat domain protein	TTHA0421	0	TT_C0053	0
TSC_c06130	563821	563117	UDP-N-acetyl-D-mannosaminuronic acid transferase	TTHA0422	3e-98	TT_C0054	3e-98
TSC_c06140	564525	563809	conserved hypothetical protein	TTHA0423	2e-91	TT_C0055	2e-91
TSC_c06150	564553	565488	thiamin-monophosphate kinase	TTHA0424	3e-85	TT_C0056	3e-87
TSC_c06160	565502	566152	histidinol-phosphate aminotransferase
TSC_c06170	566104	566553	histidinol-phosphate aminotransferase
TSC_c06180	566546	567130	imidazoleglycerol-phosphate dehydratase	TTHA0429	8e-98	TT_C0061	1e-98
TSC_c06190	567134	567739	imidazole glycerol phosphate synthase, glutamine amidotransferase subunit	TTHA0430	6e-69	TT_C0062	6e-69
TSC_c06200	568622	567696	sugar kinase	TTHA0431	2e-134	TT_C0063	2e-134
TSC_c06210	570028	568892	probable phenylaceate-CoA ligase/coenzyme F390 synthetase	TTHA0511	1e-168	TT_C0135	7e-168
TSC_c06220	571170	570067	phosphoribosylaminoimidazole carboxylase, ATPase subunit	TTHA0513	3e-141	TT_C0137	3e-141
TSC_c06230	571679	571167	phosphoribosylaminoimidazole carboxylase, catalytic subunit	TTHA0514	5e-74	TT_C0138	5e-74
TSC_c06240	571709	572665	sodium bicarbonate cotransporter	TTHA0515	4e-92	TT_C0139	9e-92
TSC_c06250	572669	572971	nitrogen regulatory protein P-II	TTHA0516	6e-49	TT_C0140	2e-48
TSC_c06260	573498	572968	DedA family protein	TTHA0517	3e-15	TT_C0141	4e-17
TSC_c06270	574195	573500	TerC family protein	TTHA0518	4e-66	TT_C0142	5e-67
TSC_c06280	574239	574424	conserved hypothetical protein
TSC_c06290	574428	574829	metal-sulfur cluster biosynthetic enzyme	TTHA0519	1e-56	TT_C0143	1e-56
TSC_c06300	575482	575255	conserved hypothetical protein
TSC_c06310	576152	575718	putative RDD family	TTHA1495	4e-46	TT_C1131	4e-46
TSC_c06320	577081	576149	signal peptide peptidase SppA	TTHA1494	3e-102	TT_C1130	1e-101
TSC_c06330	577115	578260	methyltransferase	TTHA1493	3e-169	TT_C1129	6e-169
TSC_c06340	578342	579475	citrate synthase 2	TTHA1343	0	TT_C0978	0
TSC_c06350	580353	579544	molybdenum cofactor synthesis protein 3	TTHA1344	5e-129	TT_C0979	3e-129
TSC_c06360	581237	580356	acetyltransferase	TTHA0119	1e-153	TT_C1875	1e-153
TSC_c06370	582187	581282	GTP-binding protein Era	TTHA0120	4e-146	TT_C1874	4e-146
TSC_c06380	582309	583310	competence protein DprA	TTHA0121	2e-115	TT_C1873	9e-115
TSC_c06390	584258	583350	manganese catalase	TTHA0122	7e-171	TT_C1872	8e-171
TSC_c06400	584361	585257	transcriptional regulator, LysR family	TTHA0123	1e-99	TT_C1871	7e-98
TSC_c06410	585295	586248	branched-chain amino acid aminotransferase	TTHA0124	5e-159	TT_C1870	7e-165
TSC_c06420	586813	586238	tRNA guanosine-2'-O-methyltransferase	TTHA0127	8e-93	TT_C1867	8e-93
TSC_c06430	587420	586797	ATP phosphoribosyltransferase	TTHA0128	4e-101	TT_C1866	5e-101
TSC_c06440	588502	587417	ATP phosphoribosyltransferase, regulatory subunit	TTHA0129	2e-128	TT_C1865	2e-128
TSC_c06450	589104	588499	peptidyl-prolyl isomerase
TSC_c06460	589653	589108	deoxycytidine triphosphate deaminase	TTHA0130	2e-98	TT_C1864	2e-98
TSC_c06470	589684	590586	putative Ig domain family	TTHA0131	1e-99	TT_C1863	5e-101
TSC_c06480	591092	590613	appr-1-p processing domain protein	TTHA0132	2e-71	TT_C1862	2e-71
TSC_c06490	591112	591828	oxidoreductase, short-chain dehydrogenase/reductase family	TTHA0133	5e-107	TT_C1861	5e-107
TSC_c06500	591825	592286	transcriptional regulator NrdR	TTHA0134	3e-70	TT_C1860	3e-70
TSC_c06510	592399	595224	16S rRNA
TSC_c06520	595321	595803	MutT/nudix family protein	TTHA0135	2e-50	TT_C1859	4e-50
TSC_c06530	596744	595800	LAO/AO transport system ATPase	TTHA0136	1e-129	TT_C1858	4e-129
TSC_c06540	597151	596777	putative endoribonuclease L-PSP	TTHA0137	5e-60	TT_C1857	5e-60
TSC_c06550	598973	597156	serine/threonine protein kinase	TTHA0138	0	TT_C1856	0
TSC_c06560	599187	598975	conserved hypothetical protein	TTHA0139	1e-21	TT_C1855	1e-21
TSC_c06570	599274	600569	UDP-N-acetylglucosamine 1-carboxyvinyltransferase	TTHA0140	0	TT_C1854	0
TSC_c06580	601090	600626	conserved hypothetical protein	TTHA0141	7e-42	TT_C1853	7e-42
TSC_c06590	601331	602254	peptide chain release factor 2, programmed	TTHA0142	5e-127	TT_C1852	5e-127
TSC_c06600	602643	602251	domain of unknown function					Insert not predicted as island
TSC_c06610	603314	602652	phosphate transport system regulatory protein PhoU	TTHA0143	8e-111	TT_C1851	8e-111
TSC_c06620	604222	603329	sensor histidine kinase	TTHA0144	9e-64	TT_C1850	1e-62
TSC_c06630	604932	604219	phosphate regulon transcriptional regulatory protein PhoB	TTHA0145	2e-89	TT_C1849	2e-89
TSC_c06640	605024	605098	tRNA-Val-GTG					Insert not predicted as island
TSC_c06650	606351	605176	transposase	TTHA1027	2e-179	TT_C0665	4e-180
TSC_c06660	606482	606351	hypothetical protein
TSC_c06670	606651	606472	DNA binding domain, excisionase family, putative	TTHA1026	3e-26	TT_C0664	1e-25
TSC_c06680	607133	606924	hypothetical protein
TSC_c06690	607464	607228	hypothetical protein
TSC_c06700	607649	607461	hypothetical protein
TSC_c06710	607965	607669	hypothetical protein
TSC_c06720	609998	607950	DNA polymerase I	TTHA1054	2e-42	TT_C0690	9e-43
TSC_c06730	612490	610277	conserved hypothetical protein
TSC_c06740	612935	612657	conserved hypothetical protein	TTHA1021	2e-18	TT_C0654	3e-16
TSC_c06750	613702	612956	conserved hypothetical protein			TT_C0653	3e-13
TSC_c06760	613755	613886	hypothetical protein
TSC_c06770	614774	614058	glycerol uptake facilitator protein
TSC_c06780	616659	614758	polyphosphate kinase	TTHA0997	4e-17	TT_C0637	0
TSC_c06790	616660	618189	exopolyphosphatase			TT_C0636	6e-165
TSC_c06800	618197	618694	phosphoglycerate mutase family protein			TT_C0635	2e-47
TSC_c06810	619764	618793	2-deoxy-scyllo-inosamine dehydrogenase	TTHA0569	3e-21	TT_C0201	5e-21
TSC_c06820	621254	619761	trap-t family transporter, large
TSC_c06830	621667	621251	conserved hypothetical protein
TSC_c06840	622696	621725	twin-arginine translocation pathway signal
TSC_c06850	622865	624595	NAD-dependent malic enzyme	TTHA0520	0	TT_C0144	0
TSC_c06860	624600	625544	NurA domain superfamily	TTHA0521	2e-85	TT_C0145	4e-64
TSC_c06870	625544	627277	conserved hypothetical protein	TTHA0522	0	TT_C0147	0
TSC_c06880	627294	628343	glycine cleavage system T protein	TTHA0523	2e-172	TT_C0148	2e-169
TSC_c06890	628362	628748	glycine cleavage system H protein	TTHA0524	7e-56	TT_C0149	9e-56
TSC_c06900	628866	630182	glycine decarboxylase, subunit 1	TTHA0525	0	TT_C0150	0
TSC_c06910	630179	631603	glycine decarboxylase, subunit 2	TTHA0526	0	TT_C0151	0
TSC_c06920	632093	631653	conserved hypothetical protein	TTHA0836	7e-20	TT_C0152	3e-54
TSC_c06930	632889	632128	hypothetical membrane spanning protein			TT_C0153	7e-58
TSC_c06940	633469	632882	NrfC protein	TTHA1764	3e-13	TT_C0154	7e-88
TSC_c06950	635766	633469	thiosulfate reductase	TTHA0200	5e-45	TT_C0155	0
TSC_c06960	636265	635744	cytoplasmic chaperone TorD subfamily			TT_C0156	1e-64
TSC_c06970	637002	636406	response regulator receiver	TTHA1352	2e-10	TT_C0157	2e-68
TSC_c06980	637949	636999	probable two-component sensor	TTHA1181	9e-19	TT_C0158	9e-109
TSC_c06990	638910	638026	riboflavin biosynthesis protein RibF	TTHA0527	5e-129	TT_C0159	3e-137
TSC_c07000	639376	638888	ADP-ribose pyrophosphatase	TTHA0528	1e-71	TT_C0160	1e-71
TSC_c07010	640550	639435	conserved hypothetical protein
TSC_c07020	640611	641207	2',5' RNA ligase family protein	TTHA0530	6e-74	TT_C0162	6e-74
TSC_c07030	642688	641204	RNA polymerase sigma factor RpoD	TTHA0532	2e-175	TT_C0164	2e-175
TSC_c07040	643894	642713	ribosomal RNA small subunit methyltransferase C	TTHA0533	2e-149	TT_C0165	6e-149
TSC_c07050	643987	645204	asparate kinase	TTHA0534	0	TT_C0166	0
TSC_c07060	645204	645668	purine phosphoribosyltransferase	TTHA0535	5e-69	TT_C0167	4e-66
TSC_c07070	646694	645711	malate dehydrogenase	TTHA0536	3e-160	TT_C0168	3e-160
TSC_c07080	648464	646734	DNA primase	TTHA1260	0	TT_C0896	0
TSC_c07090	651094	648443	tetratricopeptide repeat domain protein	TTHA1259	0	TT_C0895	0
TSC_c07100	651548	651096	conserved hypothetical protein	TTHA1258	1e-27	TT_C0894	1e-27
TSC_c07110	653795	651558	dead/deah box helicase domain protein	TTHA1257	0	TT_C0893	0
TSC_c07120	654450	653827	acetyltransferase	TTHA0790	2e-61	TT_C0436	1e-60
TSC_c07130	654471	655559	N-acetylglucosaminylphosphatidylinositol deacetylase family	TTHA0791	9e-110	TT_C0437	9e-110
TSC_c07140	656612	657832	type 4 fimbrial assembly protein PilC	TTHA0794	0	TT_C0440	0
TSC_c07150	656613	656020	Sua5/YciO/YrdC/YwlC family protein	TTHA0793	2e-89	TT_C0439	2e-89
TSC_c07160	658259	657807	tymocyte protein cThy28kD	TTHA0795	4e-72	TT_C0441	4e-74
TSC_c07170	658330	658812	conserved hypothetical protein	TTHA0796	4e-23	TT_C0442	8e-23
TSC_c07180	658822	660189	oxidase, FAD-binding	TTHA0797	1e-167	TT_C0443	1e-167
TSC_c07190	660240	661175	ggdef domain protein	TTHA0798	1e-64	TT_C0402	9e-56
TSC_c07200	662251	661172	prephenate dehydrogenase	TTHA0799	5e-150	TT_C0447	2e-62
TSC_c07210	663282	662248	phospho-2-dehydro-3-deoxyheptonate aldolase	TTHA0800	1e-175	TT_C0448	6e-176
TSC_c07220	664223	663444	YfiE	TTHA0801	1e-96	TT_C0449	1e-96
TSC_c07230	664759	664223	protein YceI	TTHA0802	1e-83	TT_C0450	8e-84
TSC_c07240	665637	664825	conserved hypothetical protein	TTHA0803	6e-78	TT_C0451	3e-77
TSC_c07250	666785	665637	putative menaquinone biosynthesis protein, family	TTHA0804	0	TT_C0452	0
TSC_c07260	667462	666782	conserved hypothetical protein	TTHA0805	7e-91	TT_C0453	6e-91
TSC_c07270	667911	667468	hypothetical membrane spanning protein	TTHA0806	9e-35	TT_C0454	3e-35
TSC_c07280	668955	667921	transcriptional repressor	TTHA0807	9e-164	TT_C0455	5e-165
TSC_c07290	668989	669579	domain of unknown function DUF superfamily	TTHA0808	2e-47	TT_C0456	2e-47
TSC_c07300	669589	670383	5-carboxymethyl-2-hydroxymuconate delta-isomerase	TTHA0809	6e-139	TT_C0457	6e-139
TSC_c07310	670377	671273	metallo-beta-lactamase protein	TTHA0810	5e-130	TT_C0458	9e-131
TSC_c07320	671278	672168	phosphoribosylglycinamide formyltransferase	TTHA0811	1e-95	TT_C0459	1e-95
TSC_c07330	672165	673412	phosphoribosylamine--glycine ligase	TTHA0812	0	TT_C0460	0
TSC_c07340	675338	673425	DNA polymerase III, subunit epsilon	TTHA0813	6e-115	TT_C0461	6e-115
TSC_c07350	675694	675335	alkaline phosphatase synthesis transcriptional regulatory protein PhoP	TTHA0814	2e-40	TT_C0462	2e-40
TSC_c07360	678170	675669	sensor histidine kinase	TTHA0815	8e-148	TT_C0463	3e-147
TSC_c07370	678343	678167	hypothetical protein
TSC_c07380	680088	678340	CBS domain containing protein	TTHA0817	0	TT_C0465	0
TSC_c07390	680257	680048	conserved hypothetical protein	TTHA0818	2e-24	TT_C0466	2e-24
TSC_c07400	680297	680458	hypothetical protein
TSC_c07410	682197	680455	SSS sodium solute transporter superfamily	TTHA0819	1e-160	TT_C0467	1e-161
TSC_c07420	682456	682208	membrane protein	TTHA0820	6e-26	TT_C0468	6e-26
TSC_c07430	684522	682645	acetyl-CoA synthetase	TTHA1250	0	TT_C0886	0
TSC_c07440	687037	684506	acetyl-coenzyme A synthetase	TTHA1249	0	TT_C0885	0
TSC_c07450	687166	689112	acetyl-CoA synthetase	TTHA1248	0	TT_C0884	0
TSC_c07460	689579	689193	calcium/calmodulin dependent protein kinase II association	TTHA1247	7e-56	TT_C0883	7e-56
TSC_c07470	691127	689583	methylmalonyl-CoA mutase	TTHA1246	0	TT_C0882	0
TSC_c07480	691274	691137	hypothetical protein
TSC_c07490	691378	691686	transcriptional regulator, MarR family	TTHA1244	5e-37	TT_C0880	5e-37
TSC_c07500	691683	692486	septum site-determining protein MinD	TTHA1243	1e-115	TT_C0879	1e-115
TSC_c07510	692486	692704	cell division topological specificity factor MinE	TTHA1242	4e-32	TT_C0878	4e-32
TSC_c07520	692711	693790	rod shape-determining protein RodA	TTHA1241	9e-80	TT_C0877	3e-80
TSC_c07530	693795	694901	spermidine/putrescine import ATP-binding protein PotA	TTHA1240	2e-164	TT_C0876	1e-164
TSC_c07540	694894	695754	spermidine/putrescine transport system permease protein PotB	TTHA1239	2e-110	TT_C0875	2e-110
TSC_c07550	695751	696530	spermidine/putrescine ABC transporter, permease protein	TTHA1238	2e-69	TT_C0874	5e-69
TSC_c07560	696527	697585	spermidine/putrescine-binding periplasmic protein	TTHA1237	1e-96	TT_C0873	5e-149
TSC_c07570	697621	698013	cytochrome c-552	TTHA1235	2e-32	TT_C0872	9e-33
TSC_c07580	699680	698010	dihydroxy-acid dehydratase	TTHA1234	0	TT_C0871	0
TSC_c07590	700411	699677	short-chain dehydrogenase/reductase family protein	TTHA1233	3e-111	TT_C0870	4e-111
TSC_c07600	700941	700408	conserved hypothetical protein	TTHA1232	6e-70	TT_C0869	2e-58
TSC_c07610	701477	700938	conserved hypothetical protein	TTHA1231	3e-71	TT_C0868	5e-57
TSC_c07620	702520	701483	3-isopropylmalate dehydrogenase	TTHA1230	8e-169	TT_C0867	8e-169
TSC_c07630	703122	702517	3-isopropylmalate dehydratase, small subunit	TTHA1229	1e-95	TT_C0866	1e-93
TSC_c07640	704500	704622	hypothetical protein
TSC_c07650	704538	703126	3-isopropylmalate dehydratase, large subunit	TTHA1228	0	TT_C0865	0
TSC_c07660	704707	705210	conserved hypothetical protein	TTHA1223	1e-34	TT_C0859	2e-42
TSC_c07670	705256	705342	tRNA-Leu-CTG
TSC_c07680	705384	706397	tryptophane-tRNA ligase	TTHA1227	9e-176	TT_C0864	9e-176
TSC_c07690	706394	707095	conserved hypothetical protein	TTHA1226	5e-56	TT_C0863	1e-55
TSC_c07700	707150	707515	DNA polymerase, beta domain protein region	TTHA1202	1e-11	TT_C1285	1e-07
TSC_c07710	709742	708078	ComZ			TT_C0857	0
TSC_c07720	711438	711010	conserved hypothetical protein	TTHA1216	1e-29	TT_C0854	1e-29
TSC_c07730	712004	711534	prokaryotic N- methylation motif domain protein	TTHA1216	2e-47	TT_C0854	5e-47
TSC_c07740	712075	713265	acetyl-CoA acyltransferase	TTHA0559	0	TT_C0191	0
TSC_c07750	713674	713366	conserved hypothetical protein	TTHA0560	2e-45	TT_C0192	2e-45
TSC_c07760	714090	713731	nucleotidyltransferase	TTHA1201	2e-11	TT_C1284	1e-15
TSC_c07770	714392	714087	DNA polymerase beta domain protein region	TTHA1649	6e-16	TT_C1285	6e-16
TSC_c07780	716867	714402	outer membrane protein	TTHA0561	0	TT_C0193	0
TSC_c07790	716913	717740	purine nucleoside phosphorylase I, inosine and guanosine-specific	TTHA0562	3e-142	TT_C0194	1e-141
TSC_c07800	717744	718379	pyridoxal phosphate enzyme, YggS family	TTHA0563	7e-88	TT_C0195	2e-81
TSC_c07810	718387	718839	cell division initiation protein DivIVA	TTHA0564	1e-28	TT_C0196	4e-29
TSC_c07820	719406	721064	GTP-binding protein HflX	TTHA0566	0	TT_C0198	0
TSC_c07830	721318	721052	acylphosphatase	TTHA0567	8e-41	TT_C0199	8e-41
TSC_c07840	721378	729462	conserved hypothetical protein	TTHA0568	0	TT_C0200	0
TSC_c07850	729475	730506	L-threonine 3-dehydrogenase	TTHA0569	4e-169	TT_C0201	1e-169
TSC_c07860	730588	731649	oxidoreductase	TTHA0570	3e-163	TT_C0202	3e-163
TSC_c07870	731659	732651	S-methyl-5-thioribose-1-phosphate isomerase	TTHA1072	9e-143	TT_C0707	1e-142
TSC_c07880	732632	733246	competence protein ComF	TTHA1071	6e-64	TT_C0706	8e-64
TSC_c07890	733303	733701	conserved hypothetical protein	TTHA1293	9e-61	TT_C0926	5e-61
TSC_c07900	734066	733698	ferric uptake regulator, Fur family	TTHA1292	1e-46	TT_C0925	1e-46
TSC_c07910	734124	735140	YibE/F family protein	TTHA1290	1e-41	TT_C0924	1e-75
TSC_c07920	735165	736298	exonuclease SbcD	TTHA1289	3e-123	TT_C0923	1e-123
TSC_c07930	736273	739203	exonuclease SbcC	TTHA1288	3e-95	TT_C0922	3e-95
TSC_c07940	739321	739455	hypothetical protein
TSC_c07950	739445	739711	CBS domain containing protein	TTHA0829	4e-07	TT_C0477	5e-07
TSC_c07960	739800	740789	putative esterase	TTHA1268	5e-91	TT_C0904	1e-157
TSC_c07970	740852	742366	alkaline phosphatase	TTHB067	3e-176	TT_P0024	3e-175
TSC_c07980	743109	742363	conserved hypothetical protein	TTHA1267	1e-93	TT_C0903	5e-93
TSC_c07990	745500	743173	ATP-dependent DNA helicase RecG	TTHA1266	0	TT_C0902	0
TSC_c08000	745516	746730	zinc-dependent peptidase	TTHA1265	0	TT_C0901	0
TSC_c08010	746720	747940	zinc protease	TTHA1264	0	TT_C0900	0
TSC_c08020	747930	748790	permease, drug/metabolite transporter superfamily	TTHA1263	2e-89	TT_C0899	4e-91
TSC_c08030	748807	749679	3-hydroxybutyryl-CoA dehydrogenase	TTHA1262	3e-151	TT_C0898	3e-151
TSC_c08040	749771	751273	4-alpha-glucanotransferase	TTHA1261	0	TT_C0897	0
TSC_c08050	752185	751319	succinate-CoA ligase, alpha subunit subfamily	TTHA0537	2e-133	TT_C0169	5e-134
TSC_c08060	753318	752182	succinyl-CoA synthetase, beta chain	TTHA0538	0	TT_C0170	0
TSC_c08070	754394	753381	pin/tram domain protein	TTHA0540	8e-112	TT_C0172	1e-111	Island 4
TSC_c08080	755668	754391	DNA repair protein RadA	TTHA0541	5e-142	TT_C0173	4e-142
TSC_c08090	757976	755748	chaperone protein ClpB 1	TTHA0542	0	TT_C0174	0
TSC_c08100	758129	759649	glycyl-tRNA synthetase	TTHA0543	0	TT_C0175	0
TSC_c08110	758169	757978	hypothetical protein
TSC_c08120	759668	759994	conserved hypothetical protein
TSC_c08130	759991	760212	conserved hypothetical protein	TTHB097	2e-11	TT_P0053	5e-25
TSC_c08140	760285	761280	aspartate-semialdehyde dehydrogenase	TTHA0545	8e-149	TT_C0177	3e-148
TSC_c08150	761418	761290	conserved hypothetical protein
TSC_c08160	764537	761640	type I restriction-modification system, subunit R
TSC_c08170	765592	764534	restriction modification system DNA specificity domain
TSC_c08180	766230	765715	conserved hypothetical protein	TTHB205	8e-20	TT_P0157	1e-30
TSC_c08190	766805	766251	conserved hypothetical protein			TT_P0158	2e-26
TSC_c08200	768566	767073	hypothetical protein
TSC_c08210	773548	768563	conserved hypothetical protein
TSC_c08220	775169	773601	type I restriction-modification system, subunit M			TT_C1428	4e-33
TSC_c08230	775959	775225	ribosomal RNA large subunit methyltransferase J	TTHA0546	2e-99	TT_C0178	3e-98
TSC_c08240	775980	776285	conserved hypothetical protein	TTHA0547	7e-40	TT_C0179	3e-40
TSC_c08250	776278	776706	conserved hypothetical protein	TTHA0548	5e-12	TT_C0180	7e-12
TSC_c08260	778362	776713	glutaminyl-tRNA synthetase	TTHA0549	0	TT_C0181	0
TSC_c08270	779185	778424	enoyl-CoA hydratase/isomerase	TTHA0550	2e-105	TT_C0182	3e-105
TSC_c08280	779319	779792	translation initiation factor IF-3	TTHA0551	1e-61	TT_C0183	1e-61
TSC_c08290	779953	780150	50S ribosomal protein L35	TTHA0552	5e-29	TT_C0184	4e-27
TSC_c08300	779975	779859	hypothetical protein
TSC_c08310	780161	780517	50S ribosomal protein L20	TTHA0553	1e-53	TT_C0185	1e-53
TSC_c08320	780586	781050	small multidrug export protein	TTHA0554	1e-36	TT_C0186	8e-36
TSC_c08330	781050	782708	hypothetical membrane spanning protein	TTHA0555	0	TT_C0187	0
TSC_c08340	782708	783385	futalosine nucleosidase	TTHA0556	2e-65	TT_C0188	1e-65
TSC_c08350	784158	783544	superoxide dismutase [Mn]	TTHA0557	4e-113	TT_C0189	4e-113
TSC_c08360	785620	784223	fumarate hydratase, class II	TTHA0558	0	TT_C0190	0
TSC_c08370	786381	785641	protein YegH	TTHA0518	2e-07	TT_C0142	5e-07
TSC_c08380	786418	787383	thioredoxin reductase	TTHA1215	2e-136	TT_C0853	1e-136
TSC_c08390	787550	789238	acetolactate synthase, large subunit	TTHA1213	0	TT_C0852	0
TSC_c08400	789235	789747	acetolactate synthase, small subunit	TTHA1212	1e-87	TT_C0851	1e-87
TSC_c08410	789744	790757	ketol-acid reductoisomerase	TTHA1211	2e-174	TT_C0850	2e-174
TSC_c08420	790815	792371	2-isopropylmalate synthase	TTHA1210	0	TT_C0849	0
TSC_c08430	792398	794050	2-isopropylmalate synthase/homocitrate synthase family protein	TTHA1208	0	TT_C0847	0
TSC_c08440	794555	794022	conserved hypothetical protein	TTHA1207	6e-65	TT_C1413	4e-42
TSC_c08450	795339	794563	integral membrane protein	TTHA1206	5e-81	TT_C0844	4e-81
TSC_c08460	796358	795336	ABC transporter ATP-binding protein	TTHA1205	2e-153	TT_C0843	1e-153
TSC_c08470	796383	797168	ABC transporter permease protein	TTHA1204	4e-68	TT_C0842	8e-68
TSC_c08480	799036	797165	conserved hypothetical protein	TTHB120	6e-15	TT_P0078	8e-15
TSC_c08490	799945	799040	hypothetical protein
TSC_c08500	800399	799962	conserved hypothetical protein
TSC_c08510	800882	800409	conserved hypothetical protein
TSC_c08520	800963	801565	acyl-phosphate glycerol 3-phosphate acyltransferase	TTHA1203	5e-71	TT_C0841	7e-72
TSC_c08530	801558	802241	LmbE family protein	TTHA1200	1e-101	TT_C0839	3e-102
TSC_c08540	802855	802238	uracil-DNA glycosylase, family 4	TTHA0718	4e-112	TT_C0366	1e-112
TSC_c08550	803220	802852	conserved hypothetical protein	TTHA0719	5e-57	TT_C0367	6e-57
TSC_c08560	803413	804552	conserved hypothetical protein	TTHA0720	7e-48	TT_C0368	7e-48
TSC_c08570	804557	805156	conserved hypothetical protein	TTHA0721	3e-50	TT_C0369	6e-50
TSC_c08580	805164	806402	histidinol dehydrogenase	TTHA0722	8e-150	TT_C0370	5e-151
TSC_c08590	806399	807190	iron	TTHA0723	3e-131	TT_C0371	3e-131
TSC_c08600	807232	808563	serine protease	TTHA0724	2e-153	TT_C0372	4e-106
TSC_c08610	808599	809753	membrane-bound protein LytR	TTHA0725	3e-146	TT_C0373	6e-145
TSC_c08620	809768	809855	tRNA-Leu-TTA
TSC_c08630	809899	810990	conserved hypothetical protein	TTHA1287	2e-144	TT_C0921	2e-144
TSC_c08640	810980	812467	integral membrane protein MviN	TTHA1286	1e-147	TT_C0920	1e-145
TSC_c08650	814781	812418	tetratricopeptide repeat domain protein
TSC_c08660	816683	814785	acetyl-CoA synthetase	TTHA1285	0	TT_C0919	0
TSC_c08670	817511	816684	serine/threonine protein kinase	TTHA1284	2e-73	TT_C0918	5e-84
TSC_c08680	818178	817504	metal-dependent hydrolase	TTHA1283	2e-106	TT_C0917	2e-106
TSC_c08690	818571	818200	conserved hypothetical protein	TTHA1282	3e-21	TT_C0916	3e-21
TSC_c08700	818777	818568	conserved hypothetical protein	TTHA1281	1e-18	TT_C0915	1e-18
TSC_c08710	820098	818953	SAM-dependent methyltransferase	TTHA1280	9e-174	TT_C0914	1e-172
TSC_c08720	820200	820514	V-type ATPase, subunit
TSC_c08730	820511	822469	V-type ATP synthase, subunit I	TTHA1278	0	TT_C0912	0
TSC_c08740	822482	822781	V-type ATP synthase, subunit K	TTHA1277	1e-22	TT_C0911	1e-22
TSC_c08750	822804	823403	ATP synthase, subunit (E/31 kDa)	TTHA1276	4e-57	TT_C0910	4e-57
TSC_c08760	823407	824378	ATP synthase, subunit (C/AC39)	TTHA1275	1e-118	TT_C0909	1e-118
TSC_c08770	824375	824695	ATP synthase, subunit (F/14-kDa)	TTHA1274	3e-38	TT_C0908	1e-37
TSC_c08780	824708	826444	V-type ATP synthase, alpha chain	TTHA1273	0	TT_C0907	0
TSC_c08790	826456	827892	V-type ATP synthase, beta chain	TTHA1272	0	TT_C0906	0
TSC_c08800	827902	828573	V-type ATPase, subunit D	TTHA1271	1e-93	TT_C0905	1e-93
TSC_c08810	831343	828638	aconitate hydratase 1	TTHA0726	0	TT_C0374	0
TSC_c08820	832258	831506	carboxymethylenebutenolidase-related protein	TTHA0728	1e-72	TT_C0376	6e-73
TSC_c08830	835561	832262	acriflavin resistance protein B	TTHA0729	0	TT_C0377	0
TSC_c08840	836748	835558	secretion protein HlyD	TTHA0730	1e-103	TT_C0378	1e-103
TSC_c08850	837727	836759	conserved hypothetical protein	TTHA0731	6e-81	TT_C0379	6e-81
TSC_c08860	838992	837724	outer membrane efflux protein	TTHA0732	2e-82	TT_C0380	5e-82
TSC_c08870	839419	838985	transcriptional regulator MarR family	TTHA0733	4e-31	TT_C0381	4e-28
TSC_c08880	839535	840827	CBS domain containing protein	TTHA0734	0	TT_C0382	0
TSC_c08890	840832	841182	cytidine deaminase	TTHA0735	4e-52	TT_C0383	4e-52
TSC_c08900	841847	841179	putative lipoprotein	TTHA0736	5e-82	TT_C0384	1e-81
TSC_c08910	842689	841835	dihydrodipicolinate synthase	TTHA0737	1e-117	TT_C0385	2e-117
TSC_c08920	844617	842686	conserved hypothetical protein	TTHA0738	2e-122	TT_C0386	2e-122
TSC_c08930	844635	845297	L-serine dehydratase, iron-sulfur-dependent, subunit beta	TTHA0739	3e-106	TT_C0387	2e-105
TSC_c08940	846277	845294	sensory transduction protein kinase	TTHA0740	5e-78	TT_C0388	6e-80
TSC_c08950	848093	846267	GTP-binding protein LepA	TTHA0741	0	TT_C0389	0
TSC_c08960	848160	849083	diguanylate cyclase	TTHA0989	1e-15	TT_C0627	3e-16
TSC_c08970	849090	850253	acyl-CoA dehydrogenase	TTHB022	5e-57	TT_C0238	1e-56
TSC_c08980	850238	851392	3-ketoacyl-CoA thiolase	TTHA0690	0	TT_C0330	0
TSC_c08990	851402	852133	3-hydroxyacyl-CoA dehydrogenase	TTHA0691	4e-107	TT_C0331	4e-107
TSC_c09000	852105	852938	bile acid-inducible operon protein F	TTHA0692	6e-95	TT_C0332	5e-94
TSC_c09010	853684	852935	D-beta-hydroxybutyrate dehydrogenase	TTHA0693	1e-118	TT_C0333	1e-118
TSC_c09020	854411	853707	branched-chain amino acid ABC transporter, ATP-binding protein	TTHA0694	4e-107	TT_C0334	1e-106
TSC_c09030	855133	854408	branched-chain amino acid transport ATP-binding protein LivG	TTHA0587	1e-34	TT_C0335	9e-87
TSC_c09040	856031	855126	branched amino acid transport system permease			TT_C0336	4e-62
TSC_c09050	856885	856028	branched-chain amino acid transport system permease protein LivH			TT_C0337	2e-72
TSC_c09060	858079	856904	leucine-, isoleucine-, valine-, threonine-, and alanine-binding protein	TTHA0590	1e-15	TT_C0338	0
TSC_c09070	858521	858096	MaoC domain protein dehydratase	TTHB019	2e-14	TT_C0339	2e-70
TSC_c09080	859249	858518	putative hydrolase			TT_C0340	5e-98
TSC_c09090	860015	859242	3-oxoadipate enol-lactone hydrolase	TTHA1738	9e-11	TT_C0341	6e-94
TSC_c09100	861480	860002	feruloyl-CoA synthetase	TTHA1463	5e-63	TT_C0342	0
TSC_c09110	862480	861473	beta-ketoacyl-acyl-carrier-protein synthase I			TT_C0343	1e-134
TSC_c09120	862557	865139	tetratricopeptide repeat domain protein	TTHA0696	0	TT_C0344	0
TSC_c09130	867400	865193	bifunctional preprotein translocase, subunit SecD/SecF	TTHA0697	0	TT_C0345	0
TSC_c09140	867808	867488	hypothetical protein
TSC_c09150	869532	867817	translation initiation factor IF-2	TTHA0699	0	TT_C0347	0
TSC_c09160	869779	869501	50S ribosomal protein L7Ae family protein	TTHA0700	3e-27	TT_C0348	3e-27
TSC_c09170	870942	869779	transcription termination factor NusA	TTHA0701	1e-180	TT_C0349	1e-180
TSC_c09180	871391	870966	15 kD protein	TTHA0702	7e-65	TT_C0350	7e-65
TSC_c09190	872144	873295	riboflavin biosynthesis protein RibD	TTHA1064	1e-127	TT_C0699	5e-128
TSC_c09200	873295	873879	riboflavin synthase, subunit alpha	TTHA1063	4e-87	TT_C0698	8e-88
TSC_c09210	873876	875078	riboflavin biosynthesis protein ribBA	TTHA1062	0	TT_C0697	0
TSC_c09220	875513	877588	conserved hypothetical protein	TTHA1061	0	TT_C0696	0
TSC_c09230	877669	878007	hypothetical protein
TSC_c09240	878449	877961	thioesterase superfamily	TTHA1037	6e-66	TT_C0675	2e-66
TSC_c09250	878865	878446	methylmalonyl-CoA mutase, alpha subunit, chain B	TTHA1038	1e-73	TT_C0676	1e-73
TSC_c09260	880530	878875	methylmalonyl-CoA mutase	TTHA1039	0	TT_C0677	0
TSC_c09270	881503	880628	cadmium-zinc resistance protein CzrB	TTHA1040	5e-60	TT_C0678	3e-60
TSC_c09280	882979	881504	lysyl-tRNA synthetase	TTHA1041	0	TT_C0679	0
TSC_c09290	883452	882982	anti-cleavage anti-GreA transcription factor Gfh1	TTHA1042	3e-65	TT_C0680	1e-65
TSC_c09300	883878	883516	conserved hypothetical protein	TTHA1043	3e-35	TT_C0681	6e-35
TSC_c09310	884281	883883	diacylglycerol kinase	TTHA1044	4e-19	TT_C0682	1e-19
TSC_c09320	884652	884236	conserved hypothetical protein	TTHA1045	8e-51	TT_C0683	8e-51
TSC_c09330	885628	884633	PhoH protein	TTHA1046	4e-162	TT_C0684	1e-162
TSC_c09340	885995	885765	hypothetical protein
TSC_c09350	886975	885992	conserved hypothetical protein	TTHA1048	4e-156	TT_C0686	4e-156
TSC_c09360	888240	886972	putative protease/transporter	TTHA1049	2e-130	TT_C0687	1e-130
TSC_c09370	888287	889081	shikimate 5-dehydrogenase	TTHA1050	3e-105	TT_C0688	1e-105
TSC_c09380	889082	889660	impact family member in pol 5'region	TTHA1053	2e-66	TT_C0689	6e-68
TSC_c09390	889676	892168	DNA polymerase I, thermostable	TTHA1054	0	TT_C0690	0
TSC_c09400	892193	893494	phosphoglucosamine mutase	TTHA1056	9e-175	TT_C0691	5e-175
TSC_c09410	893505	893792	ribosome-binding factor A	TTHA0907	6e-29	TT_C0551	6e-29
TSC_c09420	893771	894169	esterase	TTHA0908	4e-63	TT_C0552	2e-63
TSC_c09430	894174	895424	putrescine aminotransferase	TTHA0909	0	TT_C0553	0
TSC_c09440	895426	897666	ribonuclease R	TTHA0910	0	TT_C0554	0
TSC_c09450	899954	898839	conserved hypothetical protein	TTHA0924	4e-108	TT_C0555	1e-128
TSC_c09460	901207	901812	dephospho-CoA kinase	TTHA0926	2e-67	TT_C0557	2e-67
TSC_c09470	901227	899932	poly	TTHA0925	3e-137	TT_C0556	4e-139
TSC_c09480	901818	902510	clavaldehyde dehydrogenase	TTHA0762	1e-75	TT_C0410	1e-74
TSC_c09490	902520	902930	iron-sulfur cluster biosynthesis protein SufE	TTHA0761	1e-39	TT_C0409	1e-39
TSC_c09500	902934	903476	membrane protein	TTHA0927	3e-07	TT_C0558	3e-07
TSC_c09510	904544	903477	branched-chain amino acid transport system permease protein LivM	TTHA0585	4e-120	TT_C0216	2e-120
TSC_c09520	906399	904546	AMP-dependent synthetase and ligase	TTHA0586	0	TT_C0217	0
TSC_c09530	907179	906430	branched-chain amino acid ABC transporter, ATP-binding protein	TTHA0587	2e-128	TT_C0218	2e-126
TSC_c09540	907949	907170	branched-chain amino acid transport ATP-binding protein LivF	TTHA0588	9e-118	TT_C0219	1e-118
TSC_c09550	908909	908034	branched-chain amino acid ABC transporter permease protein	TTHA0589	2e-86	TT_C0220	2e-86
TSC_c09560	910145	908961	branched-chain amino acid ABC transporter amino acid-binding protein	TTHA0590	0	TT_C0221	0
TSC_c09570	910235	911683	argininosuccinate lyase	TTHA0283	2e-25	TT_C1702	2e-25
TSC_c09580	912718	911786	UDP-glucose 4-epimerase	TTHA0591	2e-142	TT_C0222	1e-140
TSC_c09590	913357	912791	redoxin superfamily	TTHA0593	1e-99	TT_C0224	1e-99
TSC_c09600	913426	915864	cation-transporting ATPase PacL	TTHA1141	0	TT_C0776	0
TSC_c09610	915861	916184	sodium/calcium exchanger membrane region
TSC_c09620	916699	916238	universal stress protein family	TTHA0295	8e-32	TT_C1692	2e-32
TSC_c09630	918433	916703	ribonuclease J 1	TTHA1140	0	TT_C0775	0
TSC_c09640	920636	918492	polyribonucleotide nucleotidyltransferase	TTHA1139	0	TT_C0774	0
TSC_c09650	920963	920694	30S ribosomal protein S15	TTHA1138	6e-24	TT_C0773	6e-24
TSC_c09660	922189	921035	major facilitator superfamily transporter	TTHA1137	2e-78	TT_C0772	4e-78
TSC_c09670	922665	922186	conserved hypothetical protein	TTHA1136	1e-21	TT_C0771	1e-21
TSC_c09680	924425	922737	cytochrome c oxidase, subunit 1	TTHA1135	0	TT_C0770	0
TSC_c09690	924935	924429	cytochrome c oxidase, subunit 2	TTHA1134	5e-90	TT_C0769	5e-90
TSC_c09700	925801	925214	gliding motility protein	TTHA1132	5e-105	TT_C0767	3e-105
TSC_c09710	926294	925803	roadblock/LC7	TTHA1131	3e-68	TT_C0766	8e-68
TSC_c09720	926324	927637	ArgE/DapE/Acy1 family peptidase	TTHA1130	0	TT_C0765	0
TSC_c09730	927670	928542	agmatinase	TTHA1129	7e-145	TT_C0764	1e-144
TSC_c09740	928579	929475	probable peptidase	TTHA1128	1e-132	TT_C0763	2e-132
TSC_c09750	929485	929649	hypothetical protein
TSC_c09760	929656	930558	shikimate/quinate 5-dehydrogenase	TTHA1126	3e-130	TT_C0761	3e-130
TSC_c09770	930555	931109	translation elongation factor P	TTHA1125	2e-94	TT_C0760	2e-94
TSC_c09780	931227	931757	acetyl-CoA carboxylase, biotin carboxyl carrier protein	TTHA1124	7e-40	TT_C0759	7e-40
TSC_c09790	931754	933091	acetyl-CoA carboxylase, biotin carboxylase subunit	TTHA1123	0	TT_C0758	0
TSC_c09800	933104	933433	conserved hypothetical protein	TTHA1122	6e-26	TT_C0757	7e-26
TSC_c09810	933426	933881	transcription antitermination factor NusB	TTHA1121	9e-56	TT_C0756	9e-56
TSC_c09820	933883	934734	bifunctional protein FolD	TTHA1120	1e-132	TT_C0755	3e-133
TSC_c09830	934718	935173	conserved hypothetical protein	TTHA1119	5e-49	TT_C0754	4e-49
TSC_c09840	935352	935152	hypothetical protein
TSC_c09850	935427	937412	iron-sulfur protein	TTHA1117	0	TT_C0752	0
TSC_c09860	937944	937402	methyltransferase	TTHA1116	2e-64	TT_C0751	2e-64
TSC_c09870	938611	937937	integral membrane protein TerC family	TTHA1115	9e-64	TT_C0750	5e-65
TSC_c09880	939546	938608	ferric enterobactin esterase-related protein	TTHA1114	2e-139	TT_C0749	8e-140
TSC_c09890	940425	939577	conserved hypothetical protein	TTHA1112	1e-46	TT_C0747	1e-46
TSC_c09900	940495	942951	ATP-dependent protease La	TTHA1111	0	TT_C0746	0
TSC_c09910	944165	943026	glycosyltransferase	TTHA1110	3e-69	TT_C0745	8e-131
TSC_c09920	944766	944269	conserved hypothetical protein	TTHA0652	6e-49	TT_C0293	7e-49
TSC_c09930	945107	944841	conserved hypothetical protein	TTHA0638	6e-11	TT_C0272	3e-11
TSC_c09940	946334	945111	von Willebrand factor, type A	TTHA0637	0	TT_C0271	0
TSC_c09950	946713	946315	nucleotidyltransferase substrate-binding protein	TTHA0636	8e-32	TT_C0270	3e-31
TSC_c09960	947000	946698	probable nucleotidyltransferase	TTHA0635	1e-22	TT_C0269	1e-22
TSC_c09970	948384	946990	magnesium-chelatase, subunit ChlI	TTHA0634	0	TT_C0268	0
TSC_c09980	948454	948837	hepn domain protein	TTHA0633	5e-48	TT_C0267	5e-48
TSC_c09990	948837	949214	DNA polymerase, beta domain protein region	TTHA0632	9e-41	TT_C0266	3e-40
TSC_c10000	949261	949803	ATP-dependent protease HslVU, peptidase subunit	TTHA0631	2e-77	TT_C0265	3e-77
TSC_c10010	949800	951050	ATP-dependent protease HslVU, ATPase subunit	TTHA0630	4e-164	TT_C0264	4e-164
TSC_c10020	951060	952127	tetratricopeptide repeat domain protein	TTHA0629	8e-156	TT_C0263	3e-156
TSC_c10030	952257	955235	formate dehydrogenase, subunit alpha	TTHB197	6e-21	TT_C0155	2e-24
TSC_c10040	955246	956022	formate dehydrogenase, nitrate-inducible, iron-sulfur subunit	TTHA1764	3e-12	TT_C0154	1e-27
TSC_c10050	956019	956795	polysulphide reductase NrfD					Insert not predicted as island
TSC_c10060	956856	957467	conserved hypothetical protein
TSC_c10070	957454	958191	formate dehydrogenase, subunit FdhD	TTHB196	9e-24	TT_P0138	2e-25
TSC_c10080	958330	958181	conserved domain protein
TSC_c10090	958418	958494	tRNA-Pro-CCA
TSC_c10100	958496	958571	tRNA-Gly-GGA
TSC_c10110	958609	958684	tRNA-Arg-AGA
TSC_c10120	959968	958826	transposase	TTHA1027	3e-52	TT_C0665	7e-55
TSC_c10130	960691	960332	helix-turn-helix Fis-type
TSC_c10140	961070	960678	conserved hypothetical protein	TTHA1023	3e-25	TT_C0658	2e-24
TSC_c10150	962874	961354	conserved hypothetical protein
TSC_c10160	963734	962871	virulence-associated protein E	TTHA1260	9e-07	TT_C0896	9e-07
TSC_c10170	963908	963747	hypothetical protein
TSC_c10180	964768	964097	hypothetical protein
TSC_c10190	965183	966688	ribose import ATP-binding protein RbsA	TTHA1304	0	TT_C0938	0
TSC_c10200	966848	967735	sugar ABC transporter, permease protein	TTHA1303	9e-71	TT_C1504	2e-07
TSC_c10210	967735	968568	sugar ABC transporter, permease protein	TTHA1302	3e-66	TT_C0935	1e-65
TSC_c10220	968590	969711	ABC transporter periplasmic binding protein	TTHA1301	0	TT_C0934	0
TSC_c10230	971169	969871	4-aminobutyrate aminotransferase	TTHA0862	0	TT_C0510	0
TSC_c10240	971789	971238	MutT/nudix family protein	TTHA0863	8e-70	TT_C0511	2e-69
TSC_c10250	972172	971786	conserved hypothetical protein	TTHA0864	2e-60	TT_C0512	2e-60
TSC_c10260	972195	973694	phosphoribosylaminoimidazolecarboxamide formyltransferase/IMP cyclohydrolase	TTHA0930	0	TT_C0561	0
TSC_c10270	973720	973959	hypothetical protein
TSC_c10280	973950	974291	transcriptional modulator of MazE/toxin, MazF
TSC_c10290	975370	974336	fatty acid desaturase	TTHA0948	5e-142	TT_C0582	7e-142
TSC_c10300	975892	975434	D-tyrosyl-tRNA(Tyr) deacylase	TTHA0949	9e-60	TT_C0583	9e-60
TSC_c10310	976738	975896	DegV family protein	TTHA0950	3e-99	TT_C0584	3e-101
TSC_c10320	977564	976722	DegV protein	TTHA0951	2e-109	TT_C0585	8e-110
TSC_c10330	977664	979229	phosphoglycerate dehydrogenase	TTHA0952	0	TT_C0586	0
TSC_c10340	979387	979830	regulatory protein MarR	TTHA0953	5e-49	TT_C0587	6e-49
TSC_c10350	979827	981017	efflux ABC transporter, permease protein
TSC_c10360	981019	981714	conserved hypothetical protein
TSC_c10370	981716	982912	putative protein of unknown function
TSC_c10380	982922	983605	lipoprotein-releasing system ATP-binding protein LolD	TTHA1007	2e-37	TT_C0648	2e-37
TSC_c10390	983632	984402	hypothetical protein
TSC_c10400	984838	984407	hypothetical protein
TSC_c10410	986224	984848	conserved hypothetical protein	TTHA0956	9e-128	TT_C0590	8e-129
TSC_c10420	986369	987259	dihydrodipicolinate synthase	TTHA0957	6e-140	TT_C0591	1e-140
TSC_c10430	987256	987996	4-hydroxyphenylacetate degradation bifunctional isomerase/decarboxylase, C-subunit	TTHA0958	9e-126	TT_C0592	8e-126
TSC_c10440	987993	989543	5-carboxymethyl-2-hydroxymuconate semialdehyde dehydrogenase	TTHA0959	0	TT_C0593	0
TSC_c10450	989548	990999	4-hydroxyphenylacetate 3-monooxygenase, oxygenase component	TTHA0960	0	TT_C0594	0
TSC_c10460	990996	991499	phenol hydroxylase component B	TTHA0961	1e-58	TT_C0595	6e-59
TSC_c10470	991487	992443	3,4-dihydroxyphenylacetate 2,3-dioxygenase	TTHA0962	8e-156	TT_C0596	4e-156
TSC_c10480	992561	993733	leucine-, isoleucine-, valine-, threonine-, and alanine-binding protein	TTHA1330	1e-08	TT_C0597	0
TSC_c10490	993737	994714	branched-chain amino acid transport system permease protein LivH	TTHA0449	2e-06	TT_C0598	5e-75
TSC_c10500	994714	996468	branched-chain amino acid transport system permease protein LivM/branched-chain amino acid transport ATP-binding protein livG	TTHA0963	1e-44	TT_C0599	0
TSC_c10510	996465	997226	branched-chain amino acid transport ATP-binding protein LivF	TTHA1335	2e-50	TT_C0600	7e-83
TSC_c10520	997230	997685	phenylacetic acid degradation protein PaaD	TTHA0965	1e-58	TT_C0601	4e-58
TSC_c10530	997685	999022	phenylacetate-coenzyme A ligase	TTHA0966	0	TT_C0602	0
TSC_c10540	999025	999447	conserved hypothetical protein	TTHA0967	1e-67	TT_C0603	2e-67
TSC_c10550	999534	1000331	oxidoreductase, short-chain dehydrogenase/reductase family	TTHA0660	4e-112	TT_C0301	3e-108
TSC_c10560	1002605	1000692	cobyric acid synthase/cobinamide kinase/cobinamide phosphate guanylyltransferase	TTHB066	0	TT_P0023	0
TSC_c10570	1003781	1002786	cobalamin biosynthesis aminotransferase	TTHB065	1e-142	TT_P0022	3e-142
TSC_c10580	1004968	1003829	major facilitator superfamily MFS_1	TTHA0661	1e-44	TT_C0302	4e-43
TSC_c10590	1005095	1007683	pyruvate, phosphate dikinase	TTHA0663	0	TT_C0304	0
TSC_c10600	1008590	1007838	lactam utilization protein LamB	TTHB195	3e-126	TT_P0137	2e-127
TSC_c10610	1009942	1008641	trap dicarboxylate transporter, dctm subunit	TTHA0768	8e-33	TT_C0416	8e-33
TSC_c10620	1010424	1009939	tripartite ATP-independent periplasmic transporter DctQ component	TTHB075	1e-07	TT_P0032	1e-07
TSC_c10630	1011377	1010421	trap-type c4-dicarboxylate transport system, periplasmic component	TTHA0594	6e-14	TT_C1790	2e-10
TSC_c10640	1012391	1011402	NMT1/THI5 like domain protein			TT_C0421	7e-23
TSC_c10650	1013184	1012417	binding-protein-dependent transport systems inner membrane component			TT_C0419	8e-38
TSC_c10660	1013944	1013171	transporter ATPase	TTHA1630	2e-39	TT_C0420	1e-65
TSC_c10670	1014489	1013941	alkylhydroperoxidase
TSC_c10680	1015292	1014483	cyclase family protein
TSC_c10690	1016146	1015349	glutathione transport system permease protein GsiD	TTHA1338	7e-18	TT_C0973	7e-24
TSC_c10700	1017074	1016139	binding-protein-dependent transport systems inner membrane component	TTHA1337	3e-39	TT_C0972	1e-39
TSC_c10710	1018559	1017075	ABC transporter substrate binding protein	TTHA1336	2e-51	TT_C0971	7e-55
TSC_c10720	1019755	1018598	acetylornithine deacetylase	TTHA0297	3e-13	TT_C1690	3e-13
TSC_c10730	1019814	1020605	3-oxoacyl-[acyl-carrier-protein] reductase	TTHA0750	2e-33	TT_C0394	2e-33
TSC_c10740	1021388	1020618	methyltransferase, UbiE/COQ5 family	TTHA1854	1e-12	TT_C1503	5e-13
TSC_c10750	1021477	1023039	ABC-type dipeptide transport system, periplasmic component	TTHA1336	7e-43	TT_C0971	3e-46
TSC_c10760	1023090	1024097	probable D,D-dipeptide transport system permease protein DdpB	TTHA1337	2e-45	TT_C0972	1e-55
TSC_c10770	1024090	1024914	glutathione transport system permease protein GsiD	TTHA1338	1e-48	TT_C0973	3e-54
TSC_c10780	1025978	1024911	N-acetylglucosamine-6-phosphate deacetylase			TT_P0025	7e-140	Insert not predicted as island
TSC_c10790	1027029	1025989	anhydro-N-acetylmuramic acid kinase
TSC_c10800	1027703	1027026	transcriptional regulator, GntR family
TSC_c10810	1027757	1028734	beta-lactamase
TSC_c10820	1028731	1029591	N-acetylmuramic acid 6-phosphate etherase
TSC_c10830	1029588	1031099	beta-N-acetylglucosaminidase
TSC_c10840	1031096	1032370	multiple sugar transport system substrate-binding protein	TTHA1877	6e-18	TT_C1288	5e-18
TSC_c10850	1032393	1033355	binding-protein-dependent transport systems inner membrane component	TTHA0377	5e-38	TT_C0009	1e-37
TSC_c10860	1033352	1034179	L-arabinose transport system permease protein AraQ	TTHA0378	2e-32	TT_C0326	7e-32
TSC_c10870	1034181	1035344	diaminopimelate decarboxylase
TSC_c10880	1035913	1035350	hypothetical protein
TSC_c10890	1037189	1035888	signal transduction histidine-protein kinase/phosphatase MprB	TTHA1003	7e-15	TT_C0644	1e-14
TSC_c10900	1037842	1037186	two component transcriptional regulator	TTHA1002	4e-55	TT_C0643	4e-55
TSC_c10910	1039082	1038291	hypothetical protein
TSC_c10920	1039597	1039079	conserved hypothetical protein	TTHB096	2e-18	TT_P0051	4e-18
TSC_c10930	1041125	1039689	putative lipoprotein
TSC_c10940	1041887	1041201	gamma-glutamyl-gamma-aminobutyrate hydrolase	TTHA0620	2e-06	TT_C0255	1e-06
TSC_c10950	1041978	1044116	pullulan hydrolase type III	TTHA1563	7e-60	TT_C1198	4e-54
TSC_c10960	1044330	1045499	Na+/H+ antiporter	TTHA1472	8e-10	TT_C1108	8e-10
TSC_c10970	1045532	1045951	universal stress protein	TTHA0895	2e-06	TT_C0539	2e-06
TSC_c10980	1045951	1046352	hypothetical protein
TSC_c10990	1046337	1046624	serine/threonine protein phosphatase
TSC_c11000	1046608	1046964	hypothetical protein	TTHA0334	2e-36	TT_C1649	3e-36
TSC_c11010	1046961	1048079	major facilitator superfamily MFS_1	TTHA1137	2e-14	TT_C0772	1e-13
TSC_c11020	1048085	1048693	hypothetical protein
TSC_c11030	1050161	1048701	DNA mismatch repair protein MutS domain protein	TTHA1645	1e-17	TT_C1282	2e-17
TSC_c11040	1050970	1050158	DNA mismatch repair protein MutS domain protein
TSC_c11050	1051706	1050528	DNA mismatch repair protein MutS domain protein
TSC_c11060	1052221	1051814	hypothetical protein
TSC_c11070	1053498	1052248	sensor protein CutS	TTHA1003	3e-16	TT_C0644	2e-16
TSC_c11080	1054157	1053495	transcriptional regulatory protein QseB	TTHA1002	7e-37	TT_C0643	7e-37
TSC_c11090	1054603	1054157	cytochrome c, class I	TTHA1423	9e-42	TT_C1058	2e-40
TSC_c11100	1054691	1055923	nramp family mn2+/fe2+ transporters
TSC_c11110	1056061	1056981	kelch repeat-containing protein
TSC_c11120	1056983	1058119	polysaccharide deacetylase	TTHA0879	2e-18	TT_C0524	8e-18
TSC_c11130	1058116	1059120	putative membrane protein
TSC_c11140	1059350	1059117	twin-arginine translocation protein, TatA/E family	TTHA0386	5e-07	TT_C0018	4e-07
TSC_c11150	1059482	1060000	conserved hypothetical protein
TSC_c11160	1060938	1059997	LmbE family protein	TTHA0791	2e-63	TT_C0437	2e-63
TSC_c11170	1061049	1061600	hypothetical protein
TSC_c11180	1061608	1062825	protease Do	TTHA1320	2e-104	TT_C0956	1e-103
TSC_c11190	1062822	1063661	periplasmic serine protease	TTHA1475	3e-114	TT_C1111	7e-114
TSC_c11200	1063658	1064581	cytochrome c, class I	TTHA1933	4e-06	TT_C1570	3e-06
TSC_c11210	1064632	1065945	glucose-6-phosphate dehydrogenase
TSC_c11220	1065948	1066847	6-phosphogluconate dehydrogenase family protein
TSC_c11230	1066837	1067463	6-phosphogluconolactonase, glucosamine-6-phosphate isomerase/deaminase
TSC_c11240	1067466	1069736	glucan 1,4-alpha-glucosidase
TSC_c11250	1069737	1070261	rieske iron-sulfur protein	TTHA1931	3e-40	TT_C1568	8e-41
TSC_c11260	1070266	1071102	transport protein
TSC_c11270	1071099	1071428	conserved hypothetical protein
TSC_c11280	1071514	1071822	hypothetical protein
TSC_c11290	1071797	1072456	hypothetical protein
TSC_c11300	1074330	1072453	amino acid transporter
TSC_c11310	1075241	1074327	conserved hypothetical protein
TSC_c11320	1076555	1075299	taurine import ATP-binding protein TauB	TTHA1630	9e-32	TT_C0420	2e-39
TSC_c11330	1078238	1076565	ABC transporter, permease protein					Island 5
TSC_c11340	1078462	1079079	conserved hypothetical protein
TSC_c11350	1079085	1080329	von Willebrand factor, type A	TTHA1061	4e-14	TT_C0696	6e-14
TSC_c11360	1080706	1080326	hypothetical protein
TSC_c11370	1081656	1080703	conserved hypothetical protein	TTHB185	1e-84
TSC_c11380	1081673	1082320	hypothetical protein
TSC_c11390	1082784	1083788	catechol 2,3 dioxygenase	TTHB250	8e-84	TT_C0596	4e-30
TSC_c11400	1083788	1084447	transcriptional regulator, GntR family	TTHA1580	6e-15	TT_C1215	1e-16
TSC_c11410	1084444	1085355	conserved hypothetical protein
TSC_c11420	1085352	1086062	LmbE family protein	TTHA0869	1e-06	TT_C0515	1e-06
TSC_c11430	1086072	1086740	dimethylmenaquinone methyltransferase
TSC_c11440	1086733	1087527	6-phosphogluconate dehydrogenase, NAD-binding protein
TSC_c11450	1088788	1087574	P-hydroxybenzoate hydroxylase
TSC_c11460	1089032	1088781	dihydrodiol dehydrogenase
TSC_c11470	1089556	1089044	3-phenylpropionate dioxygenase, subunit beta
TSC_c11480	1090903	1089566	biphenyl dioxygenase, subunit alpha
TSC_c11490	1092368	1090914	ABC transporter ATP-binding/permease protein	TTHA1335	1e-47	TT_C0970	1e-47
TSC_c11500	1093308	1092355	membrane spanning protein	TTHA0585	3e-14	TT_C0216	2e-16
TSC_c11510	1094168	1093305	inner-membrane translocator			TT_C0337	2e-08
TSC_c11520	1095364	1094174	extracellular ligand-binding receptor	TTHA1330	8e-16	TT_C0338	3e-21
TSC_c11530	1096436	1095462	catechol 2,3 dioxygenase	TTHB250	1e-127	TT_C0596	1e-33
TSC_c11540	1096840	1096433	carboxymuconolactone decarboxylase
TSC_c11550	1097020	1097802	transcriptional regulator, IclR family	TTHB248	6e-78	TT_C0131	5e-27
TSC_c11560	1097775	1098695	acetaldehyde dehydrogenase	TTHB247	1e-158
TSC_c11570	1098692	1099735	4-hydroxy-2-oxovalerate aldolase	TTHB246	0	TT_C0849	2e-10
TSC_c11580	1099739	1099933	conserved domain protein	TTHB242	8e-26
TSC_c11590	1099930	1100625	4-oxalocrotonate decarboxylase	TTHB241	4e-97
TSC_c11600	1100636	1102144	aldehyde dehydrogenase 5	TTHB240	0	TT_C0593	3e-105
TSC_c11610	1102149	1102925	2-keto-4-pentenoate hydratase	TTHB239	5e-122
TSC_c11620	1102936	1103112	conserved hypothetical protein	TTHB238	7e-17
TSC_c11630	1103968	1103123	cobalamin biosynthesis protein CobD	TTHB062	7e-79	TT_P0019	7e-79
TSC_c11640	1104832	1104101	cupin domain protein
TSC_c11650	1105407	1104847	OsmC family protein
TSC_c11660	1108944	1105609	transcriptional activator domain
TSC_c11670	1109623	1109087	alpha-ribazole-5'-phosphate phosphatase	TTHB049	5e-73	TT_P0006	1e-72
TSC_c11680	1109649	1110662	nicotinate-nucleotide--dimethylbenzimidazole phosphoribosyltransferase	TTHB048	8e-95	TT_P0005	1e-94
TSC_c11690	1110667	1111365	cobalamin-5-phosphate synthase	TTHB046	5e-24	TT_P0004	1e-24
TSC_c11700	1111344	1111907	cob(I)yrinic acid a,c-diamide adenosyltransferase	TTHB044	2e-88	TT_P0002	1e-89
TSC_c11710	1111966	1112574	hypothetical protein
TSC_c11720	1112582	1113916	cobyrinic acid a,c-diamide synthase	TTHB043	4e-177	TT_P0001	7e-178
TSC_c11730	1115001	1113952	sulfate adenylyltransferase	TTHA0666	8e-167	TT_C0307	4e-167
TSC_c11740	1115732	1114980	uroporphyrinogen-III C-methyltransferase	TTHA0667	1e-77	TT_C0308	2e-77
TSC_c11750	1116465	1115725	putative domain of unknown function	TTHA0668	4e-36	TT_C0309	4e-36
TSC_c11760	1117134	1116466	phosphoadenosine phosphosulfate reductase	TTHA0669	4e-101	TT_C0310	4e-101
TSC_c11770	1117772	1117122	siroheme synthase 1	TTHA0670	2e-71	TT_C0311	2e-72
TSC_c11780	1118533	1117769	uroporphyrinogen-III synthase	TTHA0671	1e-84	TT_C0312	4e-86
TSC_c11790	1120270	1118540	ferredoxin-nitrite reductase	TTHA0672	0	TT_C0313	0
TSC_c11800	1120601	1121221	thiamine-phosphate pyrophosphorylase	TTHA0674	4e-96	TT_C0315	4e-96
TSC_c11810	1121208	1121402	thiamine biosynthesis protein ThiS	TTHA0675	7e-16	TT_C0316	8e-16
TSC_c11820	1121403	1122188	thiazole biosynthesis protein ThiG	TTHA0676	3e-124	TT_C0317	8e-125
TSC_c11830	1122185	1123147	putative oxidoreductase	TTHA0677	3e-94	TT_C0318	4e-95
TSC_c11840	1123150	1124481	thiamine biosynthesis protein ThiC	TTHA0678	0	TT_C0319	0
TSC_c11850	1124491	1125267	phosphomethylpyrimidine kinase	TTHA0680	4e-88	TT_C0321	1e-88
TSC_c11860	1126027	1125269	gluconate 5-dehydrogenase	TTHB016	8e-111	TT_C0235	3e-113
TSC_c11870	1127650	1126037	AMP-binding domain protein	TTHA0604	0	TT_C0236	0
TSC_c11880	1127816	1127697	hypothetical protein
TSC_c11890	1128276	1127833	dehydrogenase	TTHB019	5e-66	TT_C0237	6e-71
TSC_c11900	1129438	1128296	acyl-CoA dehydrogenase	TTHB022	0	TT_C0238	0
TSC_c11910	1130000	1129425	transcriptional regulator, TetR family	TTHB023	7e-78	TT_C0239	9e-80
TSC_c11920	1130165	1131256	dihydroorotate dehydrogenase	TTHA0980	0	TT_C0616	0
TSC_c11930	1131568	1131389	hypothetical protein					Insert not predicted as island
TSC_c11940	1131705	1131920	phosphoglycerate mutase family protein	TTHB012	4e-24
TSC_c11950	1133890	1132241	diguanylate cyclase/phosphodiesterase with PAS/PAC sensor	TTHA0989	3e-12	TT_C0422	1e-20
TSC_c11960	1134474	1133893	putative methyl-accepting chemotaxis sensory transducer
TSC_c11970	1135867	1135196	putative IclR-family transcriptional regulator	TTHB248	5e-06
TSC_c11980	1136431	1137138	transcriptional regulator, GntR family	TTHA1580	2e-08	TT_C1215	5e-09
TSC_c11990	1137120	1138601	ABC-transport protein, solute-binding component	TTHA1336	7e-58	TT_C0971	2e-53
TSC_c12000	1138598	1139542	probable peptide ABC transporter permease protein y4tP	TTHA1337	1e-64	TT_C0972	1e-58
TSC_c12010	1139546	1140391	glutathione transport system permease protein GsiD	TTHA1338	2e-55	TT_C0973	2e-56
TSC_c12020	1141070	1142662	gamma-glutamyltranspeptidase	TTHA0755	0	TT_C0403	0
TSC_c12030	1144513	1142732	amylo-alpha-1,6-glucosidase
TSC_c12040	1145868	1144516	binding-protein-dependent transport systems inner membrane component	TTHA0378	2e-43	TT_C0010	1e-44
TSC_c12050	1146971	1145868	binding-protein-dependent transport systems inner membrane component	TTHA0377	3e-15	TT_C0009	3e-15
TSC_c12060	1148248	1147016	extracellular solute-binding protein, family 1	TTHA0356	7e-08	TT_C1627	7e-08
TSC_c12070	1149292	1148315	transcriptional regulator, LacI family	TTHB081	7e-38	TT_P0038	6e-38
TSC_c12080	1149366	1150412	hypothetical cytosolic protein	TTHA0512	5e-125	TT_C0136	5e-125
TSC_c12090	1150858	1151241	acyl-CoA hydrolase	TTHB207	3e-58	TT_P0160	6e-58
TSC_c12100	1151251	1152222	ribonucleoside-diphosphate reductase, subunit beta	TTHB208	6e-110	TT_P0161	5e-119
TSC_c12110	1152232	1153902	ribonucleoside-diphosphate reductase, subunit alpha	TTHB209	0	TT_P0162	0
TSC_c12120	1154026	1154940	integrase/recombinase	TTHA0974	6e-127	TT_C0610	2e-125
TSC_c12130	1154973	1155287	antibiotic biosynthesis monooxygenase	TTHB222	1e-48	TT_P0150	2e-48
TSC_c12140	1155380	1155967	transcriptional regulator, TetR family	TTHA0973	8e-86	TT_C0609	4e-87
TSC_c12150	1155960	1156931	phenylacetate-CoA oxygenase, subunit PaaG	TTHA0972	0	TT_C0608	0
TSC_c12160	1156941	1157462	phenylacetic acid degradation protein PaaB	TTHA0971	1e-71	TT_C0607	2e-69
TSC_c12170	1157455	1158213	phenylacetate-CoA oxygenase, subunit PaaI	TTHA0970	6e-114	TT_C0606	3e-114
TSC_c12180	1158207	1158662	phenylacetate-CoA oxygenase, subunit PaaJ	TTHA0969	8e-55	TT_C0605	8e-55
TSC_c12190	1158755	1160764	phenylacetic acid degradation protein PaaN	TTHA0968	0	TT_C0604	0
TSC_c12200	1160745	1161134	hypothetical cytosolic protein	TTHA0981	1e-46	TT_C0617	9e-50
TSC_c12210	1161668	1161192	bacterioferritin	TTHA0982	7e-67	TT_C0618	1e-66
TSC_c12220	1163219	1161687	L-aspartate oxidase	TTHA0983	5e-156	TT_C0619	1e-154
TSC_c12230	1164142	1163219	quinolinate synthetase complex, subunit A	TTHA0984	2e-144	TT_C0620	7e-145
TSC_c12240	1164546	1164145	PilT protein domain protein					Insert not predicted as island
TSC_c12250	1164794	1164555	CopG domain protein DNA-binding domain protein
TSC_c12260	1165680	1164820	nicotinate-nucleotide diphosphorylase	TTHA0985	6e-102	TT_C0621	2e-101
TSC_c12270	1166073	1165915	transposase for
TSC_c12280	1166416	1166153	transposase
TSC_c12290	1167066	1166743	transposase, ISLbp6
TSC_c12300	1167573	1167686	hypothetical protein
TSC_c12310	1168110	1170374	diguanylate cyclase/phosphodiesterase with FHA and GAF sensor	TTHA0989	4e-19	TT_C0422	8e-34
TSC_c12320	1170489	1173377	type I site-specific deoxyribonuclease HsdR
TSC_c12330	1174587	1174006	putative lipoprotein
TSC_c12340	1175902	1174598	hypothetical protein
TSC_c12350	1178187	1176097	piwi domain protein	TTHB068	1e-102	TT_P0026	5e-103
TSC_c12360	1178284	1178961	transposase, IS4 family protein	TTHA0646	4e-15
TSC_c12370	1179068	1179190	transposase, IS4 family protein
TSC_c12380	1179283	1179525	transposase	TTHB129	2e-24	TT_P0182	9e-20
TSC_c12390	1179522	1180139	transposase	TTHB129	2e-79	TT_P0182	7e-43
TSC_c12400	1180414	1180566	conserved hypothetical protein
TSC_c12410	1180923	1180576	nucleotidyltransferase	TTHA1201	2e-22	TT_C0840	9e-26
TSC_c12420	1181209	1180916	DNA polymerase, beta domain protein region	TTHA1202	7e-20	TT_C1285	2e-12
TSC_c12430	1181638	1181258	hypothetical protein
TSC_c12440	1184729	1184385	crispr-associated protein Cas2	TTHB194	2e-45
TSC_c12450	1185657	1184683	crispr-associated protein Cas1	TTHB193	6e-116
TSC_c12460	1186282	1185665	crispr-associated protein, Cse3 family	TTHB192	4e-68
TSC_c12470	1186946	1186272	crispr-associated protein Cas5, ecoli subtype	TTHB191	8e-74
TSC_c12480	1188072	1186948	crispr-associated protein, Cse4 family	TTHB190	1e-163
TSC_c12490	1188603	1188088	crispr-associated protein, Cse2 family	TTHB189	2e-54
TSC_c12500	1190054	1188600	crispr-associated protein, Cse1 family	TTHB188	1e-145
TSC_c12510	1193267	1190484	crispr-associated helicase Cas3	TTHB187	0
TSC_c12520	1194245	1193277	helix-turn-helix, type 11	TTHB186	5e-143	TT_P0198	2e-08
TSC_c12530	1195885	1194452	conserved hypothetical protein
TSC_c12540	1196284	1195919	conserved hypothetical protein
TSC_c12550	1196622	1196281	conserved hypothetical protein
TSC_c12560	1196744	1196592	conserved hypothetical protein
TSC_c12570	1197186	1197299	hypothetical protein
TSC_c12580	1197315	1197608	DNA polymerase, beta domain protein region	TTHA1202	2e-13	TT_C1148	8e-07
TSC_c12590	1197631	1197828	nucleotidyltransferase
TSC_c12600	1199132	1197903	ATPase, AAA+ superfamily	TTHB025	4e-26	TT_P0140	4e-85
TSC_c12610	1199567	1199259	conserved hypothetical protein	TTHB233	2e-20	TT_P0206	7e-21
TSC_c12620	1199767	1200582	family transposase
TSC_c12630	1200743	1201330	glycosyl transferase, group 2	TTHA0743	7e-74
TSC_c12640	1201284	1202606	putative membrane protein	TTHA0742	2e-45
TSC_c12650	1202875	1204308	putative succinate-semialdehyde dehydrogenase	TTHA0996	0	TT_C0634	0
TSC_c12660	1204771	1204613	transposase for
TSC_c12670	1204988	1204851	hypothetical protein
TSC_c12680	1205427	1205068	conserved hypothetical protein
TSC_c12690	1205761	1205438	transposase, ISLbp6
TSC_c12700	1205913	1207904	thymidylate kinase	TTHA0986	0	TT_C0622	0
TSC_c12710	1208026	1209228	beta-ketoadipyl-CoA thiolase	TTHA0987	0	TT_C0623	0
TSC_c12720	1210775	1209237	urea carboxylase/allophanate hydrolase	TTHA0988	1e-166	TT_C0624	3e-167
TSC_c12730	1212813	1210780	multidrug resistance protein B			TT_C0625	2e-151
TSC_c12740	1213211	1212810	transcriptional regulator, MarR family	TTHA0733	1e-06	TT_C0626	3e-29
TSC_c12750	1213307	1214854	acyl-CoA dehydrogenase, short-chain specific	TTHB116	4e-150	TT_P0074	8e-150
TSC_c12760	1216539	1214827	tungsten-containing aldehyde ferredoxin oxidoreductase	TTHA0380	6e-46	TT_P0122	0
TSC_c12770	1217962	1216517	exoenzymes regulatory protein AepA					Insert not predicted as island
TSC_c12780	1218648	1217980	nitrilase/cyanide hydratase and apolipoprotein N-acyltransferase
TSC_c12790	1219975	1218632	4-aminobutyrate aminotransferase	TTHA0862	1e-67	TT_C0510	2e-66
TSC_c12800	1221007	1219982	spermidine/putrescine-binding periplasmic protein	TTHA1237	4e-46	TT_C0873	7e-71
TSC_c12810	1221795	1221004	spermidine/putrescine ABC transporter, permease protein PotC	TTHA1238	2e-28	TT_C0874	2e-28
TSC_c12820	1222697	1221792	spermidine/putrescine transport system permease protein PotB	TTHA1239	3e-43	TT_C0875	3e-43
TSC_c12830	1223730	1222690	spermidine/putrescine import ATP-binding protein PotA	TTHA1240	6e-102	TT_C0876	4e-102
TSC_c12840	1225076	1223727	aminotransferase	TTHA0934	2e-51	TT_C0564	1e-50
TSC_c12850	1226502	1225069	betaine aldehyde dehydrogenase	TTHB240	6e-88	TT_C0593	1e-70
TSC_c12860	1227301	1226513	ABC transporter permease protein	TTHA1238	5e-08	TT_C0874	7e-08
TSC_c12870	1228218	1227310	ABC transporter permease protein	TTHA1239	6e-12	TT_C0875	6e-12
TSC_c12880	1229222	1228218	spermidine/putrescine import ATP-binding protein PotA	TTHA1240	7e-69	TT_C0876	6e-69
TSC_c12890	1230392	1229226	ABC transporter, periplasmic substrate-binding protein
TSC_c12900	1231693	1230395	4-aminobutyrate transaminase	TTHA0862	2e-77	TT_C0510	4e-78
TSC_c12910	1233144	1231765	transcriptional regulator, CdaR family	TTHA0956	6e-06	TT_C0590	3e-06
TSC_c12920	1234842	1233172	isopentenyl-diphosphate delta-isomerase	TTHA0597	0	TT_C0228	0
TSC_c12930	1236183	1234852	adenosylmethionine--8-amino-7-oxononanoate transaminase	TTHA1755	6e-45	TT_C1393	1e-44
TSC_c12940	1236273	1237133	ABC transporter solute-binding protein	TTHA0596	2e-104	TT_C0227	8e-104
TSC_c12950	1237141	1238184	galactokinase	TTHA0595	9e-132	TT_C0226	1e-131
TSC_c12960	1238220	1239692	respiratory chain oxidoreductase	TTHA0089	1e-52	TT_C1915	2e-52
TSC_c12970	1239682	1240284	NADH dehydrogenase I, chain g	TTHA0090	1e-10	TT_C1914	1e-10
TSC_c12980	1240286	1242325	formate dehydrogenase, subunit alpha	TTHB197	6e-77	TT_P0138	7e-73
TSC_c12990	1243420	1242344	C4-dicarboxylate-binding protein	TTHA0594	6e-168	TT_C1790	1e-137
TSC_c13000	1243660	1243490	protein PetR	TTHA1142	4e-11	TT_C0777	4e-11
TSC_c13010	1243947	1243669	sensor histidine kinase	TTHA1143	1e-23	TT_C0778	2e-23
TSC_c13020	1244518	1245747	acyl-CoA dehydrogenase	TTHA1144	0	TT_C0779	0
TSC_c13030	1245758	1246501	electron transfer flavoprotein, subunit beta	TTHA1145	3e-109	TT_C0780	6e-109
TSC_c13040	1246512	1247453	electron transfer flavoprotein, subunit alpha	TTHA1146	3e-139	TT_C0781	1e-138
TSC_c13050	1247937	1247515	conserved hypothetical protein	TTHA1147	7e-11	TT_C0782	2e-11
TSC_c13060	1248011	1249576	propionyl-CoA carboxylase beta chain	TTHA1148	0	TT_C0783	0
TSC_c13070	1249673	1250344	uracil-DNA glycosylase	TTHA1149	4e-97	TT_C0784	4e-97
TSC_c13080	1252049	1250322	DNA-dependent DNA polymerase beta chain	TTHA1150	0	TT_C0785	0
TSC_c13090	1252082	1252330	conserved hypothetical protein			TT_C0786	2e-32
TSC_c13100	1253294	1252296	dihydroorotate dehydrogenase
TSC_c13110	1256813	1253310	pyruvate:ferredoxin (flavodoxin) oxidoreductase
TSC_c13120	1256898	1257032	hypothetical protein
TSC_c13130	1257029	1258291	aminopeptidase 2	TTHA1152	0	TT_C0788	0
TSC_c13140	1259647	1258409	O-acetylhomoserine (thiol)-lyase	TTHA1156	0	TT_C0792	0
TSC_c13150	1260213	1259800	universal stress protein family	TTHA0895	2e-57	TT_C0539	2e-62
TSC_c13160	1261248	1260226	chaperonin HslO	TTHA0894	6e-146	TT_C0538	3e-146
TSC_c13170	1261285	1262730	cysteinyl-tRNA synthetase	TTHA0893	0	TT_C0537	0
TSC_c13180	1264551	1262818	acyl-CoA dehydrogenase	TTHA0892	0	TT_C0536	0
TSC_c13190	1265754	1264561	3-ketoacyl-CoA thiolase	TTHA0891	0	TT_C0535	0
TSC_c13200	1268058	1265767	enoyl-CoA hydratase/3,2-trans-enoyl-CoA isomerase/3-hydroxyacyl-CoA dehydrogenase	TTHA0890	0	TT_C0534	0
TSC_c13210	1268159	1269508	hypothetical protein
TSC_c13220	1269521	1270072	putative lipoprotein
TSC_c13230	1273011	1270069	transcription-repair coupling factor	TTHA0889	0	TT_C0533	0
TSC_c13240	1273911	1273066	DegV protein	TTHA0951	1e-35	TT_C0532	2e-126
TSC_c13250	1273964	1274545	pyrrolidone-carboxylate peptidase	TTHA0888	8e-68	TT_C0531	5e-69
TSC_c13260	1274542	1275579	lipopolysaccharide core biosynthesis protein RfaG	TTHA0887	7e-124	TT_C0530	4e-125
TSC_c13270	1275573	1276649	glycosyltransferase	TTHA0887	5e-74	TT_C0530	5e-71
TSC_c13280	1276662	1277873	glycosyltransferase	TTHA0882	0	TT_C0527	0
TSC_c13290	1278510	1279676	transporter, major facilitator family	TTHA0880	2e-80	TT_C0525	9e-87
TSC_c13300	1279667	1280848	polysaccharide deacetylase domain protein	TTHA0879	9e-151	TT_C0524	6e-158
TSC_c13310	1281276	1282172	hypothetical membrane spanning protein	TTHA0877	7e-64	TT_C0522	6e-64
TSC_c13320	1282190	1282468	glutamyl-tRNA(Gln) amidotransferase, subunit C	TTHA0876	2e-28	TT_C0521	2e-30
TSC_c13330	1282471	1283739	seryl-tRNA synthetase	TTHA0875	0	TT_C0520	0
TSC_c13340	1283730	1284839	O-succinylbenzoic acid (OSB) synthetase	TTHA0874	3e-165	TT_C0519	1e-166
TSC_c13350	1284812	1285594	chorismate synthase	TTHA0873	3e-131	TT_C0518	5e-131
TSC_c13360	1285575	1286684	amidohydrolase family protein	TTHA0872	5e-163	TT_C0517	4e-165
TSC_c13370	1286684	1288060	hypothetical membrane spanning protein	TTHA0871	3e-09	TT_C0516	1e-11
TSC_c13380	1288670	1289038	chorismate mutase	TTHA0868	2e-64	TT_C0514	2e-64
TSC_c13390	1290663	1289071	aldehyde dehydrogenase	TTHA0865	0	TT_C0513	0
TSC_c13400	1291168	1290683	pantetheine-phosphate adenylyltransferase	TTHA0929	3e-85	TT_C0560	3e-85
TSC_c13410	1291681	1291169	methyltransferase	TTHA0928	5e-77	TT_C0559	5e-77
TSC_c13420	1293185	1291695	putative membrane protein	TTHB140	8e-40
TSC_c13430	1293302	1293226	tRNA-Pro-CCG
TSC_c13440	1293686	1294951	O-acetylhomoserine (thiol)-lyase	TTHA0760	0	TT_C0408	0
TSC_c13450	1294948	1296090	homoserine O-acetyltransferase	TTHA0759	0	TT_C0407	0
TSC_c13460	1297398	1296100	tRNA modification GTPase TrmE	TTHA0931	5e-150	TT_C0562	4e-153
TSC_c13470	1298880	1297402	glutamate-1-semialdehyde-2,1-aminomutase	TTHA0934	0	TT_C0564	0
TSC_c13480	1300287	1299292	pyruvate dehydrogenase E1 component, subunit beta	TTHA0938	6e-135	TT_C0568	7e-136
TSC_c13490	1301321	1300281	pyruvate dehydrogenase E1 component, subunit alpha	TTHA0939	8e-150	TT_C0569	3e-148
TSC_c13500	1302436	1301318	aminotransferase	TTHA0940	1e-171	TT_C0570	1e-94
TSC_c13510	1303368	1302457	ABC transporter ATP-binding protein	TTHA0941	8e-135	TT_C0573	8e-135
TSC_c13520	1304129	1303368	putative membrane protein	TTHA0942	3e-29	TT_C0574	3e-29
TSC_c13530	1304890	1304138	ABC-2 type transporter superfamily	TTHA0942	1e-45	TT_C0575	3e-87
TSC_c13540	1305545	1304901	arylsulfatase regulator
TSC_c13550	1306940	1305804	transporter, major facilitator family
TSC_c13560	1308264	1308052	putative RNA pseudouridine synthase family protein
TSC_c13570	1309715	1308252	conserved hypothetical protein	TTHA0029	5e-30	TT_C0579	5e-136
TSC_c13580	1309817	1310041	ribbon-helix-helix protein, CopG family			TT_P0192	6e-06
TSC_c13590	1310038	1310433	putative PIN domain	TTHA0946	6e-20	TT_C0580	1e-14
TSC_c13600	1311182	1310430	triose-phosphate isomerase	TTHA0947	5e-116	TT_C0581	2e-115
TSC_c13610	1312407	1311238	phosphoglycerate kinase	TTHA0906	0	TT_C0550	0
TSC_c13620	1313403	1312408	glyceraldehyde-3-phosphate dehydrogenase, type I	TTHA0905	3e-157	TT_C0549	2e-157
TSC_c13630	1313590	1314195	biotin biosynthesis protein BioY	TTHA0904	4e-67	TT_C0548	4e-67
TSC_c13640	1314197	1314907	hydrolase, carbon-nitrogen family	TTHA0903	1e-46	TT_C0547	5e-52
TSC_c13650	1314909	1315343	SsrA-binding protein	TTHA0902	2e-60	TT_C0546	2e-60
TSC_c13660	1315340	1316485	N-acetylmuramoyl-L-alanine amidase	TTHA0901	8e-108	TT_C0545	1e-107
TSC_c13670	1316500	1316985	conserved hypothetical protein	TTHA0900	1e-30	TT_C0544	1e-30
TSC_c13680	1316982	1320014	chromosome segregation SMC protein	TTHA0899	2e-115	TT_C0543	4e-115
TSC_c13690	1320001	1320327	MazG family pyrophosphatase	TTHA0898	1e-46	TT_C0542	1e-46
TSC_c13700	1320658	1320410	conserved hypothetical protein	TTHA0897	2e-24	TT_C0541	2e-24
TSC_c13710	1321339	1320659	Zn-dependent protease	TTHA0896	5e-85	TT_C0540	2e-85
TSC_c13720	1321826	1321536	integrase, catalytic region			TT_P0187	1e-07	Insert not predicted as island
TSC_c13730	1323140	1322205	transposase, IS4 family protein	TTHB002	1e-13	TT_C1433	8e-42
TSC_c13740	1324022	1323687	conserved hypothetical protein	TTHA0467	5e-20	TT_P0159	1e-19
TSC_c13750	1324170	1323997	hypothetical protein
TSC_c13760	1324449	1324661	conserved hypothetical protein
TSC_c13770	1324466	1324245	conserved hypothetical protein	TTHA0468	6e-08	TT_C0401	1e-08
TSC_c13780	1324730	1324978	hypothetical protein
TSC_c13790	1326554	1324962	PQQ enzyme repeat domain protein
TSC_c13800	1327181	1326630	putative MFS transporter, ADT family
TSC_c13810	1329850	1328801	integrase, catalytic region			TT_P0187	9e-07
TSC_c13820	1330004	1330861	conserved hypothetical protein	TTHA1028	6e-158	TT_C0666	6e-158
TSC_c13830	1331726	1330863	L-serine dehydratase, iron-sulfur-dependent, subunit alpha	TTHA1029	2e-126	TT_C0667	8e-126
TSC_c13840	1331770	1332390	DNA-binding response regulator, LuxR family	TTHA1030	6e-64	TT_C0668	4e-64
TSC_c13850	1332891	1332430	50S ribosomal protein L19	TTHA1031	3e-59	TT_C0669	8e-59
TSC_c13860	1333665	1332946	tRNA (guanine-N1)-methyltransferase	TTHA1032	3e-102	TT_C0670	6e-103
TSC_c13870	1334181	1333666	16S rRNA processing protein RimM	TTHA1033	3e-74	TT_C0671	1e-74
TSC_c13880	1334404	1334186	conserved domain protein	TTHA1034	6e-18	TT_C0672	6e-18
TSC_c13890	1334724	1334470	30S ribosomal protein S16	TTHA1035	9e-43	TT_C0673	9e-43
TSC_c13900	1336035	1334731	signal recognition particle protein	TTHA1036	0	TT_C0674	0
TSC_c13910	1336243	1337592	magnesium transporter	TTHA1060	2e-164	TT_C0695	3e-164
TSC_c13920	1337589	1337981	ADP-ribosylglycohydrolase			TT_C0694	1e-39
TSC_c13930	1339005	1337971	S-adenosylmethionine:tRNA ribosyltransferase-isomerase	TTHA1058	8e-150	TT_C0693	8e-150
TSC_c13940	1339538	1339002	protein of unknown function	TTHA1057	6e-94	TT_C0692	1e-92
TSC_c13950	1342135	1339550	phosphoenolpyruvate carboxylase	TTHA0626	0	TT_C0260	0
TSC_c13960	1342890	1342132	Ser/Thr protein phosphatase family protein	TTHA0625	5e-133	TT_C0259	3e-132
TSC_c13970	1343311	1343081	conserved hypothetical protein	TTHA0624	7e-11
TSC_c13980	1343331	1344026	DNA repair protein RecO	TTHA0623	8e-79	TT_C0258	7e-80
TSC_c13990	1344491	1344021	transcription cleavage factor GreA	TTHA0622	4e-83	TT_C0257	4e-83
TSC_c14000	1345365	1344547	putative 4-amino-4-deoxychorismate lyase	TTHA0621	4e-57	TT_C0256	2e-56
TSC_c14010	1347212	1345362	alternative anthranilate synthase component I+II	TTHA0620	0	TT_C0255	0
TSC_c14020	1350846	1347298	methionine synthase	TTHA0618	0	TT_C0253	0
TSC_c14030	1350889	1352412	putative nicotinate phosphoribosyltransferase	TTHA0617	0	TT_C0252	0
TSC_c14040	1353619	1352417	ATP-dependent Clp protease, ATP-binding, subunit ClpX	TTHA0616	0	TT_C0251	0
TSC_c14050	1354244	1353606	ATP-dependent Clp protease, proteolytic, subunit ClpP	TTHA0615	3e-103	TT_C0250	2e-110
TSC_c14060	1355466	1354252	trigger factor	TTHA0614	3e-147	TT_C0249	2e-147
TSC_c14070	1355588	1355504	tRNA-Leu-CTA
TSC_c14080	1355719	1355643	tRNA-His-CAC
TSC_c14090	1356032	1355748	conserved hypothetical protein	TTHA0613	3e-33	TT_C0248	3e-33
TSC_c14100	1356168	1359275	carbamoyl-phosphate synthase, large subunit	TTHA0612	0	TT_C0247	0
TSC_c14110	1359311	1359640	protein from nitrogen regulatory protein P-II	TTHA0611	1e-39	TT_C0246	1e-39
TSC_c14120	1359760	1360533	tRNA (adenine-N(1)-)-methyltransferase	TTHA0609	1e-109	TT_C0244	5e-110
TSC_c14130	1360518	1362068	fibronectin/fibrinogen-binding protein	TTHA0608	3e-177	TT_C0243	8e-179
TSC_c14140	1362071	1362442	aspartate 1-decarboxylase	TTHA0606	1e-60	TT_C0241	2e-58
TSC_c14150	1362439	1363287	putative 4-hydroxybenzoate polyprenyltransferase	TTHA0605	6e-99	TT_C0240	1e-98
TSC_c14160	1363577	1364131	conserved hypothetical protein			TT_P0158	2e-27
TSC_c14170	1364152	1364667	conserved hypothetical protein	TTHB205	8e-20	TT_P0157	1e-30
TSC_c14180	1364854	1365444	conserved hypothetical protein	TTHA0583	2e-81	TT_C0214	1e-81
TSC_c14190	1366465	1365407	soluble hydrogenase, small subunit	TTHA0582	4e-152	TT_C0213	4e-153
TSC_c14200	1367263	1366475	NADH dehydrogenase [ubiquinone] iron-sulfur protein 7, precursor	TTHA0085	4e-13	TT_C1919	5e-13
TSC_c14210	1368603	1367272	hydrogenase-4, subunit G	TTHA0087	5e-18	TT_C1917	5e-18
TSC_c14220	1369937	1368591	hydrogenase-4, subunit F	TTHA0095	4e-15	TT_C1909	1e-15
TSC_c14230	1370572	1369940	hydrogenase-4, subunit E
TSC_c14240	1371414	1370560	hydrogenase-4, subunit C
TSC_c14250	1373066	1371411	hydrogenase-4, subunit B
TSC_c14260	1373392	1373063	transcriptional regulator, ArsR family
TSC_c14270	1373514	1374362	conserved hypothetical protein	TTHA0580	2e-61	TT_C0212	1e-92
TSC_c14280	1374696	1374316	large conductance mechanosensitive channel protein	TTHA0627	6e-40	TT_C0261	6e-40
TSC_c14290	1374975	1376105	multiple sugar-binding transport ATP-binding protein MsmK	TTHA0579	0	TT_C0211	0
TSC_c14300	1376156	1376794	uridine kinase	TTHA0578	5e-79	TT_C0210	5e-79
TSC_c14310	1376791	1378491	putative membrane protein	TTHA0577	4e-161	TT_C0209	6e-161
TSC_c14320	1378651	1379481	polysaccharide pyruvyl transferase CsaB	TTHA0576	3e-100	TT_C0208	2e-100
TSC_c14330	1380553	1379444	conserved hypothetical protein	TTHA0575	8e-114	TT_C0207	5e-114
TSC_c14340	1381298	1380555	probable DNA polymerase III, subunit epsilon	TTHA0574	4e-88	TT_C0206	4e-88
TSC_c14350	1382713	1381298	glutamyl-tRNA(Gln) amidotransferase, subunit A	TTHA0573	0	TT_C0205	0
TSC_c14360	1383629	1382721	tRNA delta(2)-isopentenylpyrophosphate transferase	TTHA0572	3e-114	TT_C0204	4e-114
TSC_c14370	1383648	1384055	probable small heat shock protein	TTHA0571	2e-62	TT_C0203	2e-62
TSC_c14380	1384756	1384049	thymidine kinase
TSC_c14390	1384961	1384797	hypothetical protein
TSC_c14400	1385187	1384972	50S ribosomal protein L31	TTHA1073	6e-36	TT_C0708	3e-36
TSC_c14410	1385450	1385268	hypothetical protein
TSC_c14420	1386049	1386483	MraZ protein	TTHA1075	9e-76	TT_C0710	9e-76
TSC_c14430	1386490	1387350	S-adenosyl-methyltransferase MraW	TTHA1076	4e-122	TT_C0711	4e-121
TSC_c14440	1387350	1387613	conserved hypothetical protein	TTHA1077	6e-09	TT_C0712	6e-09
TSC_c14450	1387610	1388929	penicillin-binding protein	TTHA1078	3e-165	TT_C0713	1e-165
TSC_c14460	1388937	1390223	UDP-N-acetylmuramoylalanyl-D-glutamyl-2,6- diaminopimelate--D-alanyl-D-alanyl ligase	TTHA1079	3e-142	TT_C0714	7e-142
TSC_c14470	1390211	1390918	putative lipoprotein	TTHA1080	2e-50	TT_C0715	1e-50
TSC_c14480	1390909	1391766	phospho-N-acetylmuramoyl-pentapeptide-transferase	TTHA1081	1e-79	TT_C0716	7e-64
TSC_c14490	1391763	1393016	UDP-N-acetylmuramoylalanine--D-glutamate ligase	TTHA1082	4e-164	TT_C0717	4e-164
TSC_c14500	1392995	1394053	cell division protein, FtsW/rodA/spove family	TTHA1083	9e-72	TT_C0718	7e-72
TSC_c14510	1394041	1395060	UDP-acetylglucosamine-acetylmuramoylpentapeptide pyrophospholipid acetylglucosaminyltransferase	TTHA1084	4e-54	TT_C0719	5e-80
TSC_c14520	1395057	1396397	UDP-N-acetylmuramate--alanine ligase	TTHA1085	1e-168	TT_C0720	9e-169
TSC_c14530	1396387	1397184	UDP-N-acetylenolpyruvoylglucosamine reductase	TTHA1086	2e-123	TT_C0721	3e-123
TSC_c14540	1397218	1397802	cell division protein FtsQ	TTHA1087	3e-48	TT_C0722	9e-48
TSC_c14550	1397799	1399043	cell division protein FtsA	TTHA1088	0	TT_C0723	0
TSC_c14560	1399075	1400130	cell division protein FtsZ	TTHA1089	7e-160	TT_C0724	8e-160
TSC_c14570	1400143	1400643	crossover junction endodeoxyribonuclease RuvC	TTHA1090	1e-71	TT_C0725	1e-71	Insert not predicted as island
TSC_c14580	1401411	1400782	two component transcriptional regulator, LuxR family	TTHA1352	1e-17	TT_C0157	4e-21
TSC_c14590	1403096	1401408	two-component sensor histidine kinase	TTHA1181	3e-30	TT_C0817	3e-31
TSC_c14600	1403914	1403093	phosphonate ABC transporter, periplasmic phosphonate-binding protein
TSC_c14610	1404068	1404922	4Fe-4S ferredoxin iron-sulfur binding domain protein	TTHA1764	9e-21	TT_C0154	9e-39
TSC_c14620	1404932	1408117	molybdopterin oxidoreductase			TT_C0155	3e-08
TSC_c14630	1408198	1408635	hypothetical protein
TSC_c14640	1408646	1409089	hypothetical protein
TSC_c14650	1409105	1409659	putative domon
TSC_c14660	1409761	1410966	YeeE/YedE family protein
TSC_c14670	1411819	1410956	NADH-ubiquinone oxidoreductase 39 kda subunit/nadh dehydrogenase	TTHB098	5e-117	TT_P0054	8e-117
TSC_c14680	1414608	1412023	arsenite oxidase, large subunit	TTHB127	0	TT_P0086	3e-61
TSC_c14690	1415095	1415670	ArsR-family transcriptional regulator	TTHB130	3e-39
TSC_c14700	1415103	1414621	arsenite oxidase, small subunit	TTHB128	2e-72	TT_C1034	4e-09
TSC_c14710	1415710	1416618	protein of unknown function	TTHA0758	2e-133	TT_C0406	2e-133
TSC_c14720	1416649	1417320	transcriptional repressor	TTHA0754	9e-85	TT_C0398	2e-81
TSC_c14730	1418468	1417302	beta-lactamase	TTHA0752	5e-152	TT_C0396	1e-151
TSC_c14740	1419238	1418501	3-oxoacyl-[acyl-carrier-protein] reductase	TTHA0750	2e-118	TT_C0394	2e-118
TSC_c14750	1419637	1419323	conserved hypothetical protein	TTHA0749	9e-38	TT_C0393	3e-33
TSC_c14760	1420370	1419618	ferric enterobactin transport ATP-binding protein FepC	TTHA0748	7e-87	TT_C0392	8e-85
TSC_c14770	1421385	1420357	iron	TTHA0747	8e-70	TT_C0391	1e-69
TSC_c14780	1422243	1421389	iron ABC transporter, substrate-binding protein	TTHA0746	1e-132	TT_C0390	4e-131
TSC_c14790	1422436	1422263	hypothetical protein
TSC_c14800	1422670	1423863	transcriptional repressor	TTHA0689	3e-98	TT_C0329	1e-117
TSC_c14810	1423820	1425055	sugar ABC transporter, substrate-binding protein	TTHA0688	0	TT_C0328	0
TSC_c14820	1425109	1426218	glucose transport system permease protein	TTHA0686	4e-101	TT_C0327	7e-151
TSC_c14830	1426218	1427024	sugar ABC transporter, permease protein	TTHA0685	9e-122	TT_C0326	9e-122
TSC_c14840	1427034	1427942	quinone oxidoreductase	TTHA0664	4e-100	TT_C0305	8e-99
TSC_c14850	1428787	1427939	ornithine cyclodeaminase
TSC_c14860	1428806	1429699	transporter	TTHA0659	7e-89	TT_C0300	1e-87
TSC_c14870	1430742	1430056	RNA methyltransferase, RsmE family	TTHA0657	2e-83	TT_C0298	2e-84
TSC_c14880	1431510	1430746	ribosomal protein L11 methyltransferase	TTHA0656	2e-83	TT_C0297	3e-83
TSC_c14890	1432111	1431515	HTH domain family	TTHA0655	7e-44	TT_C0296	7e-44
TSC_c14900	1433165	1432113	ATP-binding protein, Mrp/Nbp35 family	TTHA0654	3e-146	TT_C0295	4e-146
TSC_c14910	1433263	1433868	conserved hypothetical protein	TTHA0653	2e-67	TT_C0294	2e-67
TSC_c14920	1433887	1436562	valyl-tRNA synthetase	TTHA1169	0	TT_C0805	0
TSC_c14930	1437109	1436546	conserved hypothetical protein	TTHA1168	5e-85	TT_C0804	5e-86
TSC_c14940	1439131	1437113	single-stranded-DNA-specific exonuclease RecJ	TTHA1167	0	TT_C0803	0
TSC_c14950	1439491	1439177	conserved hypothetical protein
TSC_c14960	1440206	1439496	1-(5-phosphoribosyl)-5-[(5- phosphoribosylamino)methylideneamino]imidazole-4-carboxamide isomerase	TTHA1165	3e-92	TT_C0801	5e-94
TSC_c14970	1440948	1440211	indole-3-glycerol phosphate synthase	TTHA1164	8e-101	TT_C0800	1e-100
TSC_c14980	1441034	1441873	phospholipase, patatin family	TTHA1161	6e-85	TT_C0797	6e-85
TSC_c14990	1442302	1441877	conserved hypothetical protein
TSC_c15000	1443050	1442307	general L-amino acid transport ATP-binding protein AapP	TTHA1159	7e-120	TT_C0795	2e-120
TSC_c15010	1445020	1443047	trap transporter, 4tm/12tm fusion protein	TTHA1158	0	TT_C0794	0
TSC_c15020	1446026	1445076	immunogenic protein	TTHA1157	5e-165	TT_C0793	2e-163
TSC_c15030	1446864	1446088	amino acid ABC transporter, permease protein	TTHA1170	2e-78	TT_C0806	2e-78
TSC_c15040	1447697	1446933	amino acid ABC transporter, binding protein	TTHA1171	4e-124	TT_C0807	4e-125
TSC_c15050	1450188	1447732	maltodextrin phosphorylase	TTHA1172	0	TT_C0808	0
TSC_c15060	1451678	1450206	potassium uptake protein TrkH	TTHA1173	5e-140	TT_C0809	5e-140
TSC_c15070	1452987	1451650	potassium transporter peripheral membrane component	TTHA1174	2e-164	TT_C0810	3e-163
TSC_c15080	1454304	1453000	conserved hypothetical protein	TTHA1175	0	TT_C0811	0
TSC_c15090	1455262	1454387	pega domain family	TTHA1176	3e-45	TT_C0812	6e-46
TSC_c15100	1455545	1455267	indigoidine synthase A like protein	TTHA1177	4e-26	TT_C0813	3e-26
TSC_c15110	1456111	1455542	indigoidine synthase A like protein	TTHA1177	1e-73	TT_C0813	8e-75
TSC_c15120	1456892	1456131	conserved hypothetical protein	TTHA1178	3e-62	TT_C0814	6e-62
TSC_c15130	1457608	1456868	phosphatidylserine decarboxylase	TTHA1179	2e-97	TT_C0815	2e-96
TSC_c15140	1458125	1457634	low molecular weight phosphotyrosine protein phosphatase	TTHA1180	3e-69	TT_C0816	3e-69
TSC_c15150	1459686	1458139	two-component system histidine kinase	TTHA1181	0	TT_C0817	0
TSC_c15160	1460437	1459679	tRNA (cytidine/uridine-2'-O-)-methyltransferase TrmJ	TTHA1182	8e-98	TT_C0818	8e-98
TSC_c15170	1462589	1460457	penicillin-binding protein 1B	TTHA1183	0	TT_C0819	0
TSC_c15180	1462975	1462616	putative response regulator	TTHA1184	2e-43	TT_C0820	2e-43
TSC_c15190	1463093	1463020	tRNA-Gln-CAA
TSC_c15200	1464324	1463200	GTP-binding protein YchF	TTHA1185	1e-159	TT_C0822	5e-160
TSC_c15210	1464398	1465081	deoxyribose-phosphate aldolase	TTHA1186	3e-85	TT_C0823	2e-86
TSC_c15220	1465065	1466225	phospholipase D active site domain protein	TTHA1187	3e-146	TT_C0824	2e-140
TSC_c15230	1466225	1466776	septum formation protein Maf	TTHA1188	5e-73	TT_C0825	7e-73
TSC_c15240	1466773	1467561	rod shape-determining protein MreC	TTHA1189	3e-51	TT_C0826	3e-51
TSC_c15250	1467558	1468016	rod shape-determining protein MreD
TSC_c15260	1468013	1469758	penicillin-binding protein 2	TTHA1191	0	TT_C0828	0
TSC_c15270	1469768	1470295	septum site-determining protein MinC	TTHA1192	5e-68
TSC_c15280	1470719	1470282	conserved hypothetical protein	TTHA1193	2e-49	TT_C0831	2e-49
TSC_c15290	1470994	1470716	conserved hypothetical protein	TTHA1194	1e-24	TT_C0832	1e-24
TSC_c15300	1471596	1471024	conserved hypothetical protein	TTHA1195	2e-41	TT_C0833	2e-41
TSC_c15310	1471846	1471631	conserved hypothetical protein
TSC_c15320	1473258	1472113	glutamate N-acetyltransferase/amino-acid acetyltransferase	TTHA1196	1e-163	TT_C0835	8e-164
TSC_c15330	1474295	1473249	N-acetyl-gamma-glutamyl-phosphate reductase	TTHA1197	9e-152	TT_C0836	9e-152
TSC_c15340	1474810	1474289	conserved hypothetical protein	TTHA1198	9e-53	TT_C0837	9e-53
TSC_c15350	1475720	1474815	ornithine carbamoyltransferase	TTHA1199	2e-150	TT_C0838	9e-150
TSC_c15360	1475833	1476795	molybdate ABC transporter, periplasmic molybdate-binding protein	TTHA0717	6e-123	TT_C0365	6e-123
TSC_c15370	1476797	1477471	molybdate ABC transporter, permease protein	TTHA0716	7e-63	TT_C0364	7e-63
TSC_c15380	1477450	1478451	ABC transporter, ATP-binding protein	TTHA0715	8e-140	TT_C0363	1e-139
TSC_c15390	1479252	1478908	conserved hypothetical protein	TTHA0713	5e-13	TT_C0361	5e-13
TSC_c15400	1479294	1480550	histidyl-tRNA synthetase	TTHA0712	0	TT_C0360	0
TSC_c15410	1480575	1482320	aspartyl-tRNA synthetase	TTHA0711	0	TT_C0359	0
TSC_c15420	1482313	1483206	phenazine biosynthesis protein PhzF family	TTHA0710	2e-123	TT_C0358	2e-123
TSC_c15430	1483206	1484033	hydrolase	TTHA0709	1e-115	TT_C0357	4e-116
TSC_c15440	1484668	1484030	hypothetical protein
TSC_c15450	1485888	1484644	sensor protein CseC	TTHA1003	1e-21	TT_C0644	2e-21
TSC_c15460	1486528	1485866	transcriptional regulatory protein QseB	TTHA1002	2e-56	TT_C0643	2e-56
TSC_c15470	1487281	1486589	hypothetical protein
TSC_c15480	1487308	1488624	asparaginyl-tRNA synthetase	TTHA0708	0	TT_C0356	0
TSC_c15490	1488849	1489931	mannitol-binding protein	TTHA0766	2e-176	TT_C0414	2e-178
TSC_c15500	1489948	1490469	trap-type mannitol/chloroaromatic compound transport system, small permease component	TTHA0767	1e-40	TT_C0415	1e-40
TSC_c15510	1490459	1491772	trap dicarboxylate transporter	TTHA0768	0	TT_C0416	0
TSC_c15520	1492367	1491801	glutamine amidotransferase, subunit PdxT	TTHA0707	4e-97	TT_C0355	6e-92
TSC_c15530	1494466	1492412	cadmium-translocating P-type ATPase	TTHA0706	0	TT_C0354	0
TSC_c15540	1494857	1494498	transcriptional repressor SmtB	TTHA0705	1e-33	TT_C0353	1e-33
TSC_c15550	1495759	1494878	pyridoxine biosynthesis protein	TTHA0704	8e-146	TT_C0352	2e-145
TSC_c15560	1497049	1495856	cell wall endopeptidase, family M23/M37	TTHA0703	3e-68	TT_C0351	1e-68
TSC_c15570	1498453	1497170	transcription termination factor Rho	TTHA1065	0	TT_C0700	0
TSC_c15580	1499121	1498450	putative transaldolase	TTHA1066	8e-106	TT_C0701	4e-105
TSC_c15590	1499533	1502664	isoleucine-tRNA ligase	TTHA1067	0	TT_C0702	0	Island 6
TSC_c15600	1502744	1502866	hypothetical protein
TSC_c15610	1502887	1503921	Xaa-Pro dipeptidase	TTHA1068	4e-130	TT_C0703	3e-128
TSC_c15620	1503922	1504419	rare lipoprotein A	TTHA0266	2e-10	TT_C1719	5e-10
TSC_c15630	1504421	1505236	DNA-(apurinic or apyrimidinic site) lyase	TTHA0834	2e-127	TT_C0482	6e-128
TSC_c15640	1505296	1506867	type I restriction-modification system, subunit M			TT_C1428	4e-34
TSC_c15650	1506864	1508216	restriction modification system DNA specificity domain
TSC_c15660	1508232	1510001	protein of unknown function
TSC_c15670	1510018	1512936	type I restriction-modification system, subunit R
TSC_c15680	1512933	1513241	protein of unknown function DUF45
TSC_c15690	1513897	1513238	membrane metalloprotease	TTHA0833	5e-59	TT_C0481	5e-58
TSC_c15700	1514499	1513894	conserved hypothetical protein	TTHA0832	4e-69	TT_C0480	4e-69
TSC_c15710	1516960	1514474	tRNA nucleotidyltransferase	TTHA0831	0	TT_C0479	0
TSC_c15720	1517017	1517110	tRNA-Ser-TCC
TSC_c15730	1518517	1517126	oxidoreductase domain protein
TSC_c15740	1518915	1519487	hypothetical protein
TSC_c15750	1520379	1519735	hypothetical protein
TSC_c15760	1520822	1520376	conserved hypothetical protein
TSC_c15770	1524389	1524658	hypothetical protein					Insert not predicted as island
TSC_c15780	1524412	1521131	N-6 DNA methylase family			TT_C1877	4e-08
TSC_c15790	1524707	1525099	death-on-curing family protein
TSC_c15800	1525667	1525122	hypothetical protein
TSC_c15810	1527354	1525735	hypothetical protein
TSC_c15820	1527514	1527891	hypothetical protein
TSC_c15830	1529301	1527940	ATPase AAA-2	TTHA1487	6e-43	TT_C1123	7e-43
TSC_c15840	1529817	1529320	hypothetical protein
TSC_c15850	1530445	1530005	conserved hypothetical protein	TTHA1377	5e-07	TT_C1011	5e-07
TSC_c15860	1530896	1530420	hypothetical protein
TSC_c15870	1531914	1530883	aminotransferase, class V	TTHA0173	1e-46	TT_C1813	2e-46
TSC_c15880	1533021	1531969	integral membrane protein/HD-hydrolase domain	TTHA1376	6e-64	TT_C1010	2e-62
TSC_c15890	1533741	1533145	transposase	TTHB129	2e-88	TT_P0182	2e-49
TSC_c15900	1534343	1533783	transposase, mutator family	TTHB129	1e-78	TT_C1432	2e-43
TSC_c15910	1535384	1534674	conserved hypothetical protein
TSC_c15920	1535401	1535859	hypothetical protein
TSC_c15930	1536488	1536294	hypothetical protein
TSC_c15940	1536990	1536718	hypothetical protein
TSC_c15950	1537395	1537096	conserved hypothetical protein
TSC_c15960	1537731	1537450	hypothetical protein
TSC_c15970	1537940	1537743	hypothetical protein
TSC_c15980	1538322	1537984	hypothetical protein
TSC_c15990	1539355	1538333	putative DNA polymerase III, subunit beta	TTHA0001	2e-11	TT_C1609	2e-11
TSC_c16000	1539750	1539352	hypothetical protein
TSC_c16010	1540624	1539950	hypothetical protein
TSC_c16020	1540886	1540626	hypothetical protein
TSC_c16030	1541178	1540936	probable RNA 2'-phosphotransferase
TSC_c16040	1541437	1541210	conserved hypothetical protein
TSC_c16050	1541944	1541474	hypothetical protein
TSC_c16060	1542403	1542014	hypothetical protein
TSC_c16070	1542543	1542400	hypothetical protein
TSC_c16080	1542904	1542659	hypothetical protein
TSC_c16090	1543373	1542960	hypothetical protein
TSC_c16100	1543519	1543370	hypothetical protein
TSC_c16110	1543854	1543546	conserved hypothetical protein
TSC_c16120	1544367	1543897	Rad52/22 double-strand break repair protein	TTHA0081	4e-47	TT_C1923	4e-47
TSC_c16130	1544745	1544422	hypothetical protein
TSC_c16140	1545242	1544946	hypothetical protein
TSC_c16150	1545475	1545239	hypothetical protein
TSC_c16160	1545520	1545633	hypothetical protein					Island 7
TSC_c16170	1547515	1545650	ATP-dependent DNA helicase PcrA	TTHA1427	4e-72	TT_C1062	7e-72
TSC_c16180	1547835	1547593	conserved hypothetical protein
TSC_c16190	1549031	1547889	conserved hypothetical protein
TSC_c16200	1550165	1549041	ATPase associated with various cellular activities, AAA_3
TSC_c16210	1550385	1550158	hypothetical protein
TSC_c16220	1550582	1550382	hypothetical protein
TSC_c16230	1550875	1550636	hypothetical protein
TSC_c16240	1551735	1551472	hypothetical protein
TSC_c16250	1552954	1552004	AAA ATPase
TSC_c16260	1553642	1552947	transcriptional regulator, ArsR family protein
TSC_c16270	1554094	1553639	lytic transglycosylase catalytic	TTHA1471	2e-07	TT_C1107	2e-07
TSC_c16280	1554287	1554057	hypothetical protein
TSC_c16290	1554703	1554290	hypothetical protein
TSC_c16300	1557155	1554753	hypothetical protein
TSC_c16310	1558300	1557152	hypothetical protein
TSC_c16320	1559387	1558314	hypothetical protein
TSC_c16330	1561849	1559387	hypothetical NTPase
TSC_c16340	1562126	1561809	hypothetical protein
TSC_c16350	1562588	1562241	hypothetical protein
TSC_c16360	1562980	1562630	hypothetical protein
TSC_c16370	1563372	1563022	hypothetical protein
TSC_c16380	1563450	1564535	hypothetical protein
TSC_c16390	1564529	1565323	conserved hypothetical protein
TSC_c16400	1566210	1565629	hypothetical protein
TSC_c16410	1566788	1566186	TrbP protein
TSC_c16420	1567177	1566785	hypothetical protein
TSC_c16430	1567395	1567177	hypothetical protein
TSC_c16440	1568191	1567427	hypothetical protein
TSC_c16450	1570035	1568194	hypothetical protein
TSC_c16460	1571869	1570037	hypothetical protein
TSC_c16470	1571999	1571856	hypothetical protein
TSC_c16480	1572938	1573087	hypothetical protein
TSC_c16490	1572957	1572010	hypothetical protein
TSC_c16500	1573090	1573230	hypothetical protein
TSC_c16510	1574905	1573283	putative lipoprotein
TSC_c16520	1576047	1574899	S-layer protein-related protein	TTHA1893	3e-07	TT_C1532	6e-07
TSC_c16530	1576808	1576047	hypothetical protein
TSC_c16540	1577066	1576812	hypothetical protein
TSC_c16550	1577232	1577627	hypothetical protein
TSC_c16560	1578977	1577673	tetratricopeptide repeat domain protein
TSC_c16570	1579687	1578974	putative peptidase			TT_C0503	6e-06
TSC_c16580	1580508	1580005	hypothetical protein
TSC_c16590	1580971	1580483	hypothetical protein
TSC_c16600	1581312	1580968	Na+/H+ antiporter NhaC
TSC_c16610	1581833	1581309	hypothetical protein
TSC_c16620	1582305	1581811	hypothetical protein
TSC_c16630	1582606	1582307	hypothetical protein
TSC_c16640	1583111	1582668	hypothetical protein
TSC_c16650	1585120	1583237	bifunctional DNA primase/polymerase
TSC_c16660	1586009	1585107	bifunctional DNA primase/polymerase, N- family			TT_C0656	1e-88
TSC_c16670	1586205	1586026	hypothetical protein
TSC_c16680	1587205	1587552	LexA repressor
TSC_c16690	1587881	1589161	transposase, IS4 family protein
TSC_c16700	1589234	1589656	transcriptional regulator, Fis family	TTHA0401	1e-27	TT_C0033	1e-27	Insert not predicted as island
TSC_c16710	1589656	1590696	conserved hypothetical protein	TTHA0400	2e-75	TT_C0032	2e-75
TSC_c16720	1590701	1591600	ribonucleoside-diphosphate reductase, subunit beta
TSC_c16730	1591600	1593081	aldehyde dehydrogenase	TTHA0959	4e-111	TT_C0593	4e-111
TSC_c16740	1593307	1594263	ABC transporter
TSC_c16750	1594732	1594217	conserved hypothetical protein	TTHB205	1e-19	TT_P0157	2e-30
TSC_c16760	1595307	1594753	conserved hypothetical protein			TT_P0158	2e-27
TSC_c16770	1595379	1596491	efflux ABC transporter, permease protein
TSC_c16780	1596579	1597328	AP endonuclease, family 2	TTHB071	1e-78	TT_P0029	2e-76
TSC_c16790	1597342	1598250	glycerol-3-phosphate ABC transporter permease protein	TTHA0355	6e-24	TT_C1628	6e-24
TSC_c16800	1598243	1599058	sn-glycerol-3-phosphate transport system permease protein UgpE	TTHA0378	2e-31	TT_C0010	1e-30
TSC_c16810	1599070	1600392	glycerol-3-phosphate ABC transporter substarate-binding protein	TTHA1936	9e-33	TT_C1573	3e-32
TSC_c16820	1600482	1601216	5'/3'-nucleotidase SurE	TTHB070	3e-107	TT_P0028	4e-106
TSC_c16830	1601209	1601964	glycosyltransferase
TSC_c16840	1602019	1602654	conserved hypothetical protein
TSC_c16850	1602876	1602733	hypothetical protein
TSC_c16860	1603496	1603615	hypothetical protein
TSC_c16870	1603539	1602907	putative periplasmic solute binding protein	TTHA0596	2e-15	TT_C0227	1e-15
TSC_c16880	1604020	1603811	conserved domain protein
TSC_c16890	1604630	1604058	hypothetical protein
TSC_c16900	1605856	1604621	hypothetical protein
TSC_c16910	1606839	1605847	bifunctional DNA primase/polymerase, N- family			TT_C0656	2e-69
TSC_c16920	1607088	1606888	DNA binding domain, excisionase family, putative
TSC_c16930	1607202	1608305	phage integrase	TTHA1027	2e-12	TT_C0665	2e-13
TSC_c16940	1608442	1608368	tRNA-Ala-GCA
TSC_c16950	1608607	1609395	30S ribosomal protein S2	TTHA0861	3e-131	TT_C0509	3e-131
TSC_c16960	1609392	1609982	translation elongation factor Ts	TTHA0860	1e-87	TT_C0508	5e-87
TSC_c16970	1610058	1610762	UMP kinase	TTHA0859	4e-132	TT_C0507	4e-132
TSC_c16980	1610773	1611330	ribosome recycling factor	TTHA0858	6e-86	TT_C0506	6e-86
TSC_c16990	1611424	1612254	phosphatidate cytidylyltransferase	TTHA0857	8e-94	TT_C0505	8e-94
TSC_c17000	1612251	1613354	1-deoxy-D-xylulose 5-phosphate reductoisomerase	TTHA0856	2e-166	TT_C0504	2e-166
TSC_c17010	1613351	1614361	membrane-associated Zn-dependent protease	TTHA0855	9e-143	TT_C0503	2e-141
TSC_c17020	1614362	1614991	glycosyltransferase	TTHA0854	2e-75	TT_C0502	2e-75
TSC_c17030	1615560	1614988	conserved hypothetical protein	TTHA0853	3e-41	TT_C0501	3e-42
TSC_c17040	1616350	1615565	pyrroline-5-carboxylate reductase	TTHA0852	2e-112	TT_C0500	3e-113
TSC_c17050	1617546	1616347	16S rRNA M	TTHA0851	9e-163	TT_C0499	2e-163
TSC_c17060	1617815	1617543	stage V sporulation protein S	TTHA0850	2e-46	TT_C0498	2e-46
TSC_c17070	1618344	1617907	polyketide cyclase/dehydrase superfamily	TTHA0849	3e-63	TT_C0497	3e-63
TSC_c17080	1618794	1618354	regulatory protein RecX	TTHA0848	1e-28	TT_C0496	2e-25
TSC_c17090	1618812	1619498	phosphohydrolase	TTHA0847	5e-99	TT_C0495	3e-98
TSC_c17100	1619503	1619781	transcriptional regulatory protein, AsnC family	TTHA0845	5e-31	TT_C0493	4e-31
TSC_c17110	1619793	1620341	caax amino protease family protein	TTHA0844	2e-12	TT_C0492	4e-12
TSC_c17120	1620464	1623655	PrkA protein	TTHA0843	0	TT_C0491	0
TSC_c17130	1623652	1624695	conserved hypothetical protein	TTHA0842	2e-127	TT_C0490	3e-128
TSC_c17140	1624699	1626075	stage V sporulation protein R	TTHA0841	0	TT_C0489	0
TSC_c17150	1626863	1626072	redoxin domain protein	TTHA0840	2e-95	TT_C0488	2e-95
TSC_c17160	1627240	1626863	phage shock protein E	TTHA0839	4e-48	TT_C0487	3e-48
TSC_c17170	1627964	1627242	conserved hypothetical protein	TTHA0838	3e-122	TT_C0486	2e-123
TSC_c17180	1628099	1629535	metallo-beta-lactamase family protein	TTHA0837	0	TT_C0485	0
TSC_c17190	1629597	1630256	conserved hypothetical protein	TTHA0836	7e-106	TT_C0484	7e-106
TSC_c17200	1630253	1631014	putative domain of unknown function	TTHA0835	2e-85	TT_C0483	3e-85
TSC_c17210	1631024	1631872	hydrolase, carbon-nitrogen family	TTHA0603	4e-114	TT_C0234	2e-114
TSC_c17220	1632789	1633835	uroporphyrinogen decarboxylase	TTHA0601	1e-165	TT_C0232	3e-169
TSC_c17230	1632790	1631867	peptidyl-prolyl cis-trans isomerase	TTHA0602	6e-89	TT_C0233	2e-89
TSC_c17240	1633832	1634785	ferrochelatase	TTHA0600	7e-162	TT_C0231	1e-162
TSC_c17250	1634773	1636128	protoporphyrinogen oxidase	TTHA0599	7e-167	TT_C0230	3e-167
TSC_c17260	1636163	1638403	ggdef domain protein	TTHA0989	0	TT_C0627	0
TSC_c17270	1639360	1638839	transposase family protein					Insert not predicted as island
TSC_c17280	1639941	1639384	conserved hypothetical protein	TTHA0150	8e-44
TSC_c17290	1639986	1640819	transport protein
TSC_c17300	1641160	1641645	hypothetical protein
TSC_c17310	1641709	1642227	conserved hypothetical protein
TSC_c17320	1643489	1642224	ABC transporter, ATP-binding protein	TTHA0975	2e-40	TT_C0420	2e-46
TSC_c17330	1645159	1643498	ABC transporter, permease protein
TSC_c17340	1646532	1645249	periplasmic sensor signal transduction histidine kinase	TTHA1003	5e-18	TT_C0644	1e-17
TSC_c17350	1647182	1646529	DNA-binding response regulator	TTHA1502	2e-37	TT_C1138	2e-37
TSC_c17360	1647795	1647157	PAP2 family protein
TSC_c17370	1648298	1647813	hypothetical protein
TSC_c17380	1648781	1648356	propeptide, PepSY amd peptidase M4
TSC_c17390	1649818	1648865	LmbE family protein	TTHA0791	3e-55	TT_C0437	3e-55
TSC_c17400	1650181	1649870	FeS assembly SUF system protein	TTHB138	6e-42	TT_C0143	2e-19
TSC_c17410	1651329	1650178	putative membrane protein	TTHB137	1e-31
TSC_c17420	1652215	1651379	hypothetical protein	TTHA0151	1e-06	TT_C1835	1e-06
TSC_c17430	1652649	1652212	conserved hypothetical protein
TSC_c17440	1653467	1652649	domain of unknown function
TSC_c17450	1653694	1653440	hemerythrin HHE cation binding protein
TSC_c17460	1655088	1653757	nitrite extrusion protein 1
TSC_c17470	1656413	1655082	NarK1 protein			TT_C1632	5e-06
TSC_c17480	1657095	1656418	respiratory nitrate reductase, subunit gamma
TSC_c17490	1657611	1657099	nitrate reductase molybdenum cofactor assembly chaperone
TSC_c17500	1659156	1657621	nitrate reductase, subunit beta	TTHA1764	2e-08	TT_C0154	4e-18
TSC_c17510	1662759	1659169	nitrate reductase, subunit alpha	TTHA0200	6e-12	TT_C0155	2e-14
TSC_c17520	1663556	1662762	periplasmic cytochrome C	TTHA1423	8e-13	TT_C0962	7e-16
TSC_c17530	1663653	1665461	regulatory protein A
TSC_c17540	1665465	1666118	denitrification regulator T	TTHA1437	3e-16	TT_C1072	3e-16
TSC_c17550	1666398	1666126	ferredoxin-1	TTHA0177	3e-34	TT_C1809	3e-34
TSC_c17560	1666526	1666921	conserved hypothetical protein	TTHB134	4e-31
TSC_c17570	1668224	1667097	coenzyme PQQ synthesis protein PqqE	TTHA0011	4e-09	TT_C1988	6e-09
TSC_c17580	1669930	1668320	nitrite reductase
TSC_c17590	1670362	1670066	conserved hypothetical protein
TSC_c17600	1671785	1670355	nitric oxide reductase, subunit B
TSC_c17610	1672461	1671796	nitriC oxide reductase cytochrome, subunit c
TSC_c17620	1673963	1672608	copper-containing nitrite reductase
TSC_c17630	1674121	1674531	conserved hypothetical protein
TSC_c17640	1674716	1675867	heme/copper-type cytochrome/quinol oxidase, subunit 1	TTHA1135	2e-19	TT_C0770	2e-19
TSC_c17650	1674753	1674490	hypothetical protein
TSC_c17660	1675928	1676347	transcriptional regulator, BadM/Rrf2 family	TTHA0455	2e-08	TT_C0086	2e-08
TSC_c17670	1676395	1676592	hemerythrin HHE cation binding domain protein
TSC_c17680	1676589	1676885	conserved hypothetical protein
TSC_c17690	1676882	1677259	conserved hypothetical protein
TSC_c17700	1677301	1678401	hypothetical membrane spanning protein			TT_P0088	2e-71
TSC_c17710	1678625	1679191	putative hemerythrin HHE cation binding domain subfamily
TSC_c17720	1680375	1679188	NADH dehydrogenase	TTHA1153	2e-14	TT_C0789	5e-15
TSC_c17730	1681112	1680417	succinate dehydrogenase, iron-sulfur subunit	TTHA1453	7e-95	TT_C1089	1e-94
TSC_c17740	1681444	1681109	conserved hypothetical protein
TSC_c17750	1681722	1681441	conserved domain protein	TTHA0177	2e-35	TT_C1809	2e-35
TSC_c17760	1681898	1682902	periplasmic serine protease, HtrA/DegQ/DegS family	TTHA0769	4e-95	TT_C0417	4e-95
TSC_c17770	1683877	1682903	endo-type 6-aminohexanoate oligomer hydrolase	TTHA0765	2e-100	TT_C0413	6e-101
TSC_c17780	1683922	1684983	L-ribulose-phosphate 4-epimerase	TTHA0764	0	TT_C0412	0
TSC_c17790	1684980	1686092	zinc-dependent dehydrogenase	TTHA0763	6e-137	TT_C0411	4e-137
TSC_c17800	1686324	1686641	ATPase associated with various cellular activities, AAA_3	TTHA1499	1e-17	TT_C1135	1e-17
TSC_c17810	1686822	1686646	hypothetical protein
TSC_c17820	1686858	1687712	cell division protein FtsX	TTHA1069	4e-99	TT_C0704	3e-93
TSC_c17830	1687714	1689006	M23 peptidase domain protein	TTHA1070	1e-58	TT_C0705	3e-58
TSC_c17840	1689579	1689019	ribosomal subunit interface protein	TTHA1294	6e-97	TT_C0927	6e-97
TSC_c17850	1690304	1689576	cell division ATP-binding protein FtsE	TTHA1295	1e-117	TT_C0928	1e-117
TSC_c17860	1690370	1691707	carboxyl-protease	TTHA1296	0	TT_C0929	0
TSC_c17870	1693705	1691822	methionyl-tRNA synthetase	TTHA1298	0	TT_C0931	0
TSC_c17880	1694485	1693802	ribose 5-phosphate isomerase A	TTHA1299	3e-108	TT_C0932	3e-108
TSC_c17890	1694973	1694488	peroxiredoxin bcp	TTHA1300	2e-72	TT_C0933	5e-72
TSC_c17900	1695485	1695000	containing protein	TTHA1091	5e-84	TT_C0726	7e-86
TSC_c17910	1695550	1696677	menaquinone biosynthesis protein, family	TTHA1092	0	TT_C0727	0
TSC_c17920	1697453	1696674	tryptophan synthase, subunit alpha	TTHA1094	1e-96	TT_C0729	9e-97
TSC_c17930	1698667	1697450	tryptophan synthase, subunit beta	TTHA1095	0	TT_C0730	0
TSC_c17940	1698852	1699652	thymidylate synthase, flavin-dependent	TTHA1096	4e-120	TT_C0731	2e-120
TSC_c17950	1698874	1698743	hypothetical protein
TSC_c17960	1701673	1699649	DNA ligase, NAD-dependent	TTHA1097	0	TT_C0732	0
TSC_c17970	1701734	1702858	membrane lipoprotein	TTHA1098	7e-170	TT_C0733	1e-169
TSC_c17980	1702913	1704421	ribose import ATP-binding protein RbsA	TTHA1099	0	TT_C0734	0
TSC_c17990	1705371	1704418	conserved hypothetical protein	TTHA1100	3e-93	TT_C0735	1e-92
TSC_c18000	1706223	1705384	conserved hypothetical protein	TTHA1101	3e-118	TT_C0736	1e-93
TSC_c18010	1706789	1706238	conserved hypothetical protein	TTHA1102	2e-67	TT_C0737	2e-67
TSC_c18020	1707866	1706844	MurM	TTHA1103	9e-124	TT_C0738	7e-124
TSC_c18030	1708566	1709492	prephenate dehydratase	TTHA1104	2e-133
TSC_c18040	1708619	1707870	response regulator receiver protein	TTHA1593	3e-11	TT_C1229	3e-11
TSC_c18050	1710121	1709489	acetoin utilization AcuB protein	TTHA0829	6e-105	TT_C0477	2e-104
TSC_c18060	1710645	1710211	conserved hypothetical protein	TTHA0828	1e-30	TT_C0476	4e-30
TSC_c18070	1710743	1711234	outer membrane chaperone Skp	TTHA0827	2e-60	TT_C0475	2e-60
TSC_c18080	1711314	1713917	dna translocase FtsK	TTHA0826	0	TT_C0474	0
TSC_c18090	1713922	1714341	S-adenosylmethionine decarboxylase proenzyme	TTHA0825	1e-62	TT_C0473	1e-62
TSC_c18100	1714338	1715291	spermidine synthase	TTHA0824	9e-150	TT_C0472	9e-150
TSC_c18110	1715364	1715975	thiol:disulfide interchange protein DsbA	TTHA0823	5e-88	TT_C0471	2e-88
TSC_c18120	1716045	1717580	glutathione-regulated potassium-efflux system protein KefC	TTHA0822	7e-133	TT_C0470	2e-79
TSC_c18130	1717567	1718301	conserved hypothetical protein	TTHA0821	3e-106	TT_C0469	3e-106
TSC_c18140	1721342	1718346	preprotein translocase, subunit SecA	TTHA1251	0	TT_C0887	0
TSC_c18150	1722352	1721381	putative glycoprotease GCP	TTHA1252	6e-139	TT_C0888	5e-139
TSC_c18160	1722735	1722355	PilT protein domain protein			TT_P0065	1e-05
TSC_c18170	1722988	1722701	ribbon-helix-helix protein, CopG family
TSC_c18180	1723046	1724377	conserved hypothetical protein	TTHA1253	1e-105	TT_C0889	1e-105
TSC_c18190	1724385	1724810	conserved hypothetical protein	TTHA1254	5e-64	TT_C0890	5e-64
TSC_c18200	1724816	1725025	conserved hypothetical protein	TTHA1255	2e-30	TT_C0891	8e-30
TSC_c18210	1725068	1726267	glutaryl-CoA dehydrogenase	TTHA0789	0	TT_C0435	0
TSC_c18220	1726271	1727170	DNA polymerase III, subunit delta	TTHA0788	3e-103	TT_C0434	1e-103
TSC_c18230	1727249	1728643	TldD protein			TT_C0433	0
TSC_c18240	1728640	1729950	PmbA protein	TTHA0787	6e-08	TT_C0432	0
TSC_c18250	1730135	1730320	hypothetical protein
TSC_c18260	1730317	1730736	putative PIN domain
TSC_c18270	1730736	1731680	glyoxylate reductase	TTHA0786	2e-129	TT_C0431	8e-129
TSC_c18280	1731686	1732432	putative domain of unknown function	TTHA0785	4e-57	TT_C0430	1e-54
TSC_c18290	1732494	1732823	SPW repeat	TTHA0784	5e-13	TT_C0429	9e-31
TSC_c18300	1733033	1733578	bifunctional protein PyrR	TTHA0783	3e-79	TT_C0428	3e-79
TSC_c18310	1733575	1734480	aspartate carbamoyltransferase	TTHA0782	5e-156	TT_C0427	5e-156
TSC_c18320	1734509	1735789	dihydroorotase	TTHA0781	0	TT_C0426	0
TSC_c18330	1735794	1735985	conserved hypothetical protein
TSC_c18340	1737018	1735975	dihydroorotate oxidase	TTHA0779	5e-146	TT_C0424	6e-152
TSC_c18350	1737071	1737607	putative lipoprotein	TTHA0778	5e-27	TT_C0423	2e-14
TSC_c18360	1737686	1740073	ATP-dependent protease La	TTHA0770	0	TT_C0418	0
TSC_c18370	1741743	1740070	conserved hypothetical protein	TTHA0771	1e-128	TT_C1686	2e-31
TSC_c18380	1741923	1742723	conserved hypothetical protein	TTHA0772	4e-113
TSC_c18390	1742776	1743513	conserved hypothetical protein	TTHA0773	2e-96
TSC_c18400	1743526	1744218	conserved hypothetical protein	TTHA0774	8e-84
TSC_c18410	1744275	1745066	conserved hypothetical protein	TTHA0775	1e-80	TT_C1684	2e-22
TSC_c18420	1745063	1745536	conserved hypothetical protein	TTHA0776	9e-44	TT_C1683	6e-08
TSC_c18430	1745540	1748395	conserved hypothetical protein	TTHA0777	0	TT_C1682	7e-23
TSC_c18440	1748958	1748392	molybdopterin-guanine dinucleotide biosynthesis protein A	TTHA1305	5e-73	TT_C0939	2e-73
TSC_c18450	1749863	1748952	putative oxidoreductase	TTHA1306	9e-98	TT_C0940	2e-98
TSC_c18460	1750211	1749876	conserved hypothetical protein	TTHA1307	3e-14	TT_C0941	7e-14
TSC_c18470	1751543	1750221	tRNA-I(6)A37 thiotransferase enzyme MiaB	TTHA1308	0	TT_C0942	0
TSC_c18480	1751787	1751711	tRNA-Met-ATG
TSC_c18490	1753122	1751857	transposase, IS4 family protein
TSC_c18500	1753606	1753088	conserved hypothetical protein	TTHB040	1e-28	TT_P0228	1e-28
TSC_c18510	1754775	1753663	FAD dependent oxidoreductase	TTHA1536	3e-84	TT_C1173	1e-84
TSC_c18520	1754843	1756120	isocitrate dehydrogenase, NADP-dependent	TTHA1535	1e-44	TT_C1172	1e-44
TSC_c18530	1757939	1756161	ribonuclease II family protein	TTHA1534	0	TT_C1171	0
TSC_c18540	1758839	1758033	conserved hypothetical protein
TSC_c18550	1759835	1758849	hypothetical protein
TSC_c18560	1760638	1759838	conserved hypothetical protein	TTHB041	9e-09	TT_P0229	2e-09
TSC_c18570	1761751	1760642	hypothetical protein
TSC_c18580	1761925	1763649	oligoendopeptidase F	TTHA1532	0	TT_C1168	0
TSC_c18590	1763664	1764719	tRNA pseudouridine synthase D	TTHA1531	7e-138	TT_C1167	3e-137
TSC_c18600	1765185	1764745	conserved hypothetical protein	TTHA1543	6e-50	TT_C1177	3e-52
TSC_c18610	1765573	1765208	conserved hypothetical protein	TTHA1544	2e-35	TT_C1178	2e-35
TSC_c18620	1766202	1765570	conserved hypothetical protein	TTHA1545	1e-61	TT_C1179	1e-61
TSC_c18630	1766224	1766628	esterase YdiI	TTHA1546	3e-59	TT_C1180	3e-59
TSC_c18640	1767573	1766611	membrane dipeptidase	TTHA1547	3e-126	TT_C1181	3e-110
TSC_c18650	1767588	1769366	excinuclease ABC, subunit C	TTHA1548	0	TT_C1182	0
TSC_c18660	1769379	1771157	arginyl-tRNA synthetase	TTHA0098	0	TT_C1906	0
TSC_c18670	1771162	1772211	serine protease	TTHA0099	3e-141	TT_C1905	2e-140
TSC_c18680	1772232	1772840	deoxyguanosine kinase/deoxyadenosine kinase, subunit
TSC_c18690	1772854	1773462	putative deoxynucleoside kinase subfamily
TSC_c18700	1773459	1774919	UDP-N-acetylmuramoyl-L-alanyl-D-glutamate--2, 6-diaminopimelate ligase	TTHA0100	5e-176	TT_C1904	1e-175
TSC_c18710	1776209	1774896	tRNA:M(5)U-54 methyltransferase	TTHA1442	0	TT_C1077	0
TSC_c18720	1776306	1777085	imidazoleglycerol phosphate synthase, cyclase subunit	TTHA1444	5e-122	TT_C1079	5e-123
TSC_c18730	1777060	1777695	histidine biosynthesis bifunctional protein hisIE	TTHA1445	5e-82	TT_C1080	2e-81
TSC_c18740	1777923	1777717	hypothetical protein
TSC_c18750	1777959	1778927	fructose-1,6-bisphosphatase, class II	TTHA1446	6e-157	TT_C1081	1e-157
TSC_c18760	1778937	1780697	ribonucleoside-diphosphate reductase, adenosylcobalamin-dependent	TTHA0075	1e-32	TT_C1930	4e-44
TSC_c18770	1780694	1781368	conserved hypothetical protein	TTHA0381	2e-63	TT_C0013	3e-85
TSC_c18780	1783227	1781365	aldehyde:ferredoxin oxidoreductase	TTHA0380	0	TT_C0012	0
TSC_c18790	1784534	1783281	sugar ABC transporter, periplasmic sugar-binding protein	TTHA0379	0	TT_C0011	0
TSC_c18800	1785781	1784588	sugar ABC transporter, permease protein	TTHA0378	0	TT_C0010	0
TSC_c18810	1786964	1785771	sugar ABC transporter, permease protein	TTHA0377	9e-134	TT_C0009	3e-136
TSC_c18820	1786993	1787547	universal bacterial protein YeaZ	TTHA0375	7e-42	TT_C0008	2e-42
TSC_c18830	1790001	1787569	conserved hypothetical protein			TT_C1682	3e-07
TSC_c18840	1790682	1790077	hypothetical protein
TSC_c18850	1791413	1790670	conserved hypothetical protein	TTHA0775	1e-08
TSC_c18860	1792112	1791498	hypothetical protein
TSC_c18870	1792601	1792257	hypothetical protein
TSC_c18880	1793736	1793056	conserved hypothetical protein	TTHA0374	1e-96	TT_C0007	1e-96
TSC_c18890	1793932	1793795	AttH protein
TSC_c18900	1794029	1795024	restriction endonuclease	TTHA1364	3e-108	TT_C0999	2e-110
TSC_c18910	1795021	1795776	hydrolase, TatD family	TTHA1449	2e-100	TT_C1084	2e-100
TSC_c18920	1795844	1797145	hypothetical membrane associated protein	TTHA1450	0	TT_C1085	0
TSC_c18930	1797132	1797431	conserved hypothetical protein	TTHA1451	7e-36	TT_C1086	7e-36
TSC_c18940	1797546	1798814	aspartyl-tRNA synthetase	TTHA1452	0	TT_C1087	0
TSC_c18950	1798898	1799452	protease I			TT_C1088	2e-103
TSC_c18960	1800205	1799507	succinate dehydrogenase, iron-sulfur subunit	TTHA1453	9e-131	TT_C1089	1e-130
TSC_c18970	1801947	1800214	succinate dehydrogenase, flavoprotein subunit	TTHA1454	0	TT_C1090	0
TSC_c18980	1802344	1801949	succinate dehydrogenase, membrane subunit	TTHA1455	1e-48	TT_C1091	1e-48
TSC_c18990	1802699	1802334	succinate dehydrogenase, cytochrome b556 subunit	TTHA1456	1e-52	TT_C1092	1e-52
TSC_c19000	1802891	1802721	hypothetical protein
TSC_c19010	1802979	1803413	S-adenosylmethionine decarboxylase proenzyme	TTHA1457	2e-73	TT_C1093	1e-73
TSC_c19020	1803501	1804652	conserved hypothetical protein	TTHA1458	2e-149	TT_C1094	2e-149
TSC_c19030	1804654	1805577	copper transport ATP-binding protein NosF	TTHA1459	3e-146	TT_C1095	5e-138
TSC_c19040	1805567	1806523	ABC transporter, permease protein	TTHA1460	7e-121	TT_C1096	7e-124
TSC_c19050	1806949	1806569	cupin region	TTHA1461	1e-62	TT_C1097	1e-62
TSC_c19060	1807563	1806937	phosphoribosyl transferase domain protein	TTHA1462	1e-76	TT_C1098	1e-76
TSC_c19070	1807652	1809334	long-chain-fatty-acid--CoA ligase	TTHA1463	0	TT_C1099	0
TSC_c19080	1810500	1809337	cysteine desulfurase	TTHA0456	5e-140	TT_C0087	9e-140
TSC_c19090	1810995	1810531	Rrf2 family protein, transcriptional regulator	TTHA0455	8e-71	TT_C0086	9e-71
TSC_c19100	1811807	1811001	Mn2+/Zn2+ ABC transporter, permease protein	TTHA0454	1e-60	TT_C0085	1e-60
TSC_c19110	1812540	1811800	Mn2+/Zn2+ ABC transporter, ATP-binding protein	TTHA0453	1e-96	TT_C0084	5e-96
TSC_c19120	1814509	1812686	ABC transporter, permease/ATP-binding protein, HlyB family	TTHA1341	6e-35	TT_C0976	4e-35
TSC_c19130	1815380	1814595	3-methyl-2-oxobutanoate hydroxymethyltransferase	TTHA0407	2e-132	TT_C0039	1e-132
TSC_c19140	1815411	1816382	holliday junction DNA helicase RuvB	TTHA0406	3e-159	TT_C0038	2e-159
TSC_c19150	1816386	1817423	conserved hypothetical protein	TTHA0405	5e-107	TT_C0037	5e-107
TSC_c19160	1818772	1817420	tetratricopeptide TPR_2	TTHA0404	5e-123	TT_C0036	4e-126
TSC_c19170	1818846	1820699	cell division protein FtsH	TTHA0403	0	TT_C0035	0
TSC_c19180	1822234	1820696	glycerol-3-phosphate dehydrogenase	TTHB143	7e-138
TSC_c19190	1823721	1822231	glycerol kinase	TTHB142	0
TSC_c19200	1824788	1823718	galactose-1-phosphate uridylyltransferase	TTHB114	1e-148	TT_P0071	3e-149
TSC_c19210	1826220	1824772	alpha-galactosidase	TTHB115	0	TT_P0072	0
TSC_c19220	1827522	1826233	transporter, major facilitator family	TTHB036	1e-122	TT_P0223	2e-122
TSC_c19230	1829591	1827519	probable beta-galactosidase	TTHB034	0	TT_P0222	0
TSC_c19240	1831978	1829588	alpha-glucosidase 2	TTHB033	0	TT_P0221	0
TSC_c19250	1833706	1831982	beta-galactosidase	TTHB032	0	TT_P0220	0
TSC_c19260	1834966	1833713	transporter, major facilitator family	TTHB030	9e-90	TT_P0219	4e-131
TSC_c19270	1835838	1834963	conserved hypothetical protein	TTHB029	4e-117	TT_P0218	1e-117
TSC_c19280	1836829	1835861	D-alanine--D-alanine ligase	TTHA1587	5e-138	TT_C1223	1e-140
TSC_c19290	1837417	1836839	peptidyl-tRNA hydrolase	TTHA1588	2e-83	TT_C1224	2e-83
TSC_c19300	1838136	1837516	50S ribosomal protein L25, Ctc-form	TTHA1589	2e-93	TT_C1225	2e-93
TSC_c19310	1839147	1838224	ribose-phosphate pyrophosphokinase	TTHA1549	3e-140	TT_C1184	3e-140
TSC_c19320	1839828	1839163	MTA/SAH nucleosidase	TTHA1550	4e-64	TT_C1185	2e-63
TSC_c19330	1840292	1839825	S-ribosylhomocysteinase LuxS	TTHA1551	1e-75	TT_C1186	1e-75
TSC_c19340	1840324	1841835	GMP synthase [glutamine-hydrolyzing]	TTHA1552	0	TT_C1187	0
TSC_c19350	1841835	1842407	conserved hypothetical protein	TTHA1553	3e-54	TT_C1188	6e-53
TSC_c19360	1842462	1842749	GYD domain superfamily	TTHA1554	3e-47	TT_C1189	3e-47
TSC_c19370	1842749	1843129	glyoxalase/bleomycin resistance protein/dioxygenase	TTHA1555	1e-59	TT_C1190	2e-59
TSC_c19380	1843134	1843655	conserved hypothetical protein	TTHA1207	1e-58	TT_C1413	1e-53
TSC_c19390	1843652	1844137	ribonuclease HI	TTHA1556	1e-56	TT_C1191	5e-57
TSC_c19400	1844162	1845844	methylcrotonoyl-CoA carboxylase beta chain	TTHA1557	0	TT_C1192	0
TSC_c19410	1845853	1846716	hydroxymethylglutaryl-CoA lyase like protein	TTHA1526	9e-134	TT_C1162	1e-133
TSC_c19420	1847108	1846713	conserved hypothetical protein	TTHA1528	5e-38	TT_C1164	5e-38
TSC_c19430	1847467	1847147	conserved hypothetical protein	TTHA1529	6e-36	TT_C1165	2e-36
TSC_c19440	1847546	1847758	conserved hypothetical protein	TTHA0592	8e-12
TSC_c19450	1847755	1848363	conserved hypothetical protein	TTHA1530	7e-54	TT_C1166	9e-55
TSC_c19460	1848476	1848385	tRNA-Ser-TCG
TSC_c19470	1849999	1848455	tRNA(Ile)-lysidine synthase	TTHA1542	1e-165	TT_C1176	1e-165
TSC_c19480	1850384	1849992	conserved hypothetical protein
TSC_c19490	1850416	1850625	zinc finger, cdgsh-type	TTHA1309	8e-29	TT_C0943	5e-29
TSC_c19500	1850689	1852275	oligo-1,6-glucosidase	TTHA0481	0	TT_C0107	0
TSC_c19510	1852282	1852458	methyltransferase	TTHA0482	4e-16	TT_C0108	1e-16
TSC_c19520	1852600	1852514	tRNA-Leu-TTG
TSC_c19530	1853910	1852579	apolipoprotein N-acyltransferase	TTHA0484	6e-146	TT_C0110	2e-146
TSC_c19540	1854108	1853962	hypothetical protein
TSC_c19550	1855740	1854592	iron-sulfur cluster-binding protein	TTHA0486	6e-149	TT_C0112	5e-148
TSC_c19560	1855790	1856788	homoserine dehydrogenase	TTHA0489	8e-147	TT_C0115	8e-147
TSC_c19570	1856879	1857934	threonine synthase	TTHA0491	1e-153	TT_C0117	3e-153
TSC_c19580	1857947	1858261	conserved hypothetical protein	TTHA0492	2e-41	TT_C0118	2e-41
TSC_c19590	1858261	1858557	conserved hypothetical protein	TTHA0493	2e-12	TT_C0119	1e-12
TSC_c19600	1858868	1858530	conserved hypothetical protein	TTHA0494	1e-15	TT_C0120	1e-15
TSC_c19610	1860294	1858861	2-phosphoglycerate kinase	TTHA0495	7e-172	TT_C0121	4e-171
TSC_c19620	1860378	1860452	tRNA-Cys-TGC
TSC_c19630	1860459	1860535	tRNA-Val-GTC
TSC_c19640	1861533	1860568	Veg136 protein	TTHA0477	7e-165	TT_C0106	9e-161
TSC_c19650	1861744	1861523	conserved hypothetical protein	TTHA0476	7e-22	TT_C0105	7e-22
TSC_c19660	1862873	1861749	acetoin utilization protein AcuC	TTHA0475	0	TT_C0104	0
TSC_c19670	1863496	1862870	acetoin utilization protein AcuB	TTHA0474	3e-101	TT_C0103	3e-101
TSC_c19680	1864528	1863545	oligopeptide transport ATP-binding protein AppF	TTHA0473	2e-180	TT_C0102	2e-180
TSC_c19690	1865544	1864525	oligopeptide transport ATP-binding protein AppD	TTHA0472	3e-180	TT_C0101	6e-179
TSC_c19700	1866974	1865616	peptide ABC transporter, permease protein	TTHA0471	1e-174	TT_C0100	1e-174
TSC_c19710	1867967	1866984	oligopeptide transport system permease protein AppB	TTHA0470	1e-147	TT_C0099	1e-147
TSC_c19720	1869774	1868023	oligopeptide-binding protein AppA	TTHA0469	0	TT_C0098	0
TSC_c19730	1869906	1870937	alcohol dehydrogenase	TTHA0466	2e-164	TT_C0097	2e-163
TSC_c19740	1871090	1872097	thioredoxin reductase	TTHA0465	2e-159	TT_C0096	6e-160
TSC_c19750	1872166	1872714	protein of unknown function	TTHA0189	9e-11	TT_C1797	9e-11
TSC_c19760	1872718	1873737	conserved hypothetical protein	TTHA0464	8e-111
TSC_c19770	1874267	1873734	conserved hypothetical protein	TTHA0463	3e-77	TT_C0094	3e-77
TSC_c19780	1874468	1874277	conserved hypothetical protein	TTHA0462	8e-28	TT_C0093	8e-28
TSC_c19790	1874539	1875093	conserved hypothetical protein			TT_P0158	2e-26
TSC_c19800	1875114	1875629	conserved hypothetical protein	TTHB205	1e-18	TT_P0157	2e-29
TSC_c19810	1875703	1875779	tRNA-Met-ATG
TSC_c19820	1875862	1876191	protein CsaA	TTHA0510	6e-48	TT_C0134	1e-47
TSC_c19830	1877237	1876188	glutamine-fructose-6-phosphate transaminase	TTHA1439	8e-55	TT_C1074	7e-55
TSC_c19840	1877295	1880153	excinuclease ABC, subunit A	TTHA1440	0	TT_C1075	0
TSC_c19850	1880788	1880150	transcriptional repressor, TetR family	TTHA0101	5e-77	TT_C1903	2e-76
TSC_c19860	1881308	1880814	conserved hypothetical protein	TTHA0102	2e-38	TT_C1902	2e-38
TSC_c19870	1883039	1881318	conserved hypothetical protein
TSC_c19880	1883919	1883065	dioxygenase	TTHA0103	2e-126	TT_C1901	2e-126
TSC_c19890	1883956	1885128	putative major facilitator family transporter
TSC_c19900	1886520	1885114	glycosyl transferase, family 2
TSC_c19910	1887656	1886517	conserved hypothetical protein
TSC_c19920	1887993	1887640	cell cycle transcriptional regulator CtrA	TTHA1722	6e-12	TT_C1360	6e-12
TSC_c19930	1890217	1888046	signAl transduction histidine kinase containing a receiver domain	TTHA1143	2e-28	TT_C0778	2e-28
TSC_c19940	1890577	1890260	cupin 2, conserved barrel	TTHA0104	1e-37	TT_C1900	1e-37
TSC_c19950	1890634	1890710	tRNA-Pro-CCC
TSC_c19960	1891722	1890799	fructose-1,6-bisphosphate aldolase, class II	TTHA1773	2e-105	TT_C1414	2e-105
TSC_c19970	1892371	1891703	ribulose-phosphate 3-epimerase	TTHA0106	6e-92	TT_C1898	6e-92
[truncated: 509 more rows]

## Sheet: Sheet2
TSC_c00080
TSC_c00770
TSC_c00780
TSC_c00850
TSC_c01120
TSC_c01740
TSC_c02890
TSC_c02930
TSC_c02940
TSC_c02950
TSC_c02960
TSC_c02970
TSC_c02990
TSC_c03000
TSC_c03050
TSC_c03750
TSC_c04070
TSC_c04180
TSC_c04220
TSC_c04380
TSC_c04390
TSC_c04430
TSC_c04490
TSC_c04670
TSC_c04700
TSC_c04750
TSC_c04760
TSC_c04770
TSC_c04780
TSC_c05370
TSC_c05400
TSC_c05610
TSC_c06380
TSC_c06830
TSC_c07120
TSC_c07690
TSC_c07710
TSC_c07720
TSC_c07760
TSC_c08120
TSC_c08160
TSC_c08170
TSC_c08200
TSC_c08210
TSC_c08600
TSC_c09160
TSC_c10060
TSC_c10180
TSC_c10280
TSC_c10390
TSC_c10990
TSC_c11020
TSC_c11170
TSC_c11250
TSC_c11280
TSC_c11390
TSC_c11400
TSC_c11410
TSC_c11420
TSC_c11430
TSC_c11440
TSC_c11450
TSC_c11460
TSC_c11470
TSC_c11480
TSC_c11490
TSC_c11500
TSC_c11510
TSC_c11520
TSC_c11530
TSC_c11540
TSC_c11590
TSC_c11600
TSC_c11610
TSC_c11780
TSC_c11950
TSC_c11980
TSC_c12030
TSC_c12060
TSC_c12070
TSC_c12280
TSC_c12290
TSC_c12410
TSC_c12530
TSC_c12540
TSC_c12550
TSC_c12620
TSC_c12690
TSC_c12850
TSC_c12860
TSC_c12870
TSC_c12880
TSC_c12890
TSC_c13220
TSC_c13250
TSC_c13260
TSC_c13270
TSC_c13740
TSC_c13780
TSC_c13790
TSC_c13800
TSC_c14590
TSC_c15290
TSC_c15320
TSC_c15340
TSC_c15640
TSC_c15650
TSC_c15660
TSC_c15670
TSC_c15790
TSC_c15800
TSC_c15850
TSC_c15860
TSC_c15880
TSC_c15890
TSC_c15910
TSC_c15920
TSC_c15990
TSC_c16080
TSC_c16090
TSC_c16110
TSC_c16120
TSC_c16130
TSC_c16140
TSC_c16170
TSC_c16190
TSC_c16200
TSC_c16240
TSC_c16260
TSC_c16290
TSC_c16310
TSC_c16330
TSC_c16340
TSC_c16350
TSC_c16380
TSC_c16390
TSC_c16400
TSC_c16410
TSC_c16420
TSC_c16460
TSC_c16510
TSC_c16520
TSC_c16530
TSC_c16540
TSC_c16570
TSC_c16590
TSC_c16610
TSC_c16620
TSC_c16680
TSC_c16690
TSC_c16730
TSC_c16740
TSC_c16930
TSC_c17270
TSC_c17700
TSC_c18160
TSC_c18490
TSC_c18570
TSC_c18850
TSC_c18870
TSC_c18900
TSC_c18950
TSC_c20630
TSC_c20690
TSC_c22080
TSC_c22090
TSC_c22460
TSC_c23280
TSC_c23410
TSC_c23800
TSC_c24430
