# Supplementary material for: Sequence of the hyperplastic genome of the naturally competent Thermus scotoductus SA-01
Source: BMC Genomics. 2011 Nov 24;12:577. doi: 10.1186/1471-2164-12-577 (PMC3235269; doi:10.1186/1471-2164-12-577)
Supplement: Additional file 3 — Table S3. Putative horizontally transferred genes in the Thermus scotoductus SA-01 complete genome and their putative donor organisms based on BLAST best hits and on Neighbor-joining and Maximum likelihood trees. Contains a list of predicted horisontally transferred genes and the putative donors organisms. [file 1471-2164-12-577-S3.XLSX]

## Sheet: Sheet1
				Table S3: Putative horizontally transferred genes in the Thermus scotoductus SA-01 complete genome and their putative donor organisms based on BLAST best hits and on Neighbor-joining trees. Out of 170 genes, 34 HT genes (dark grey) have no homologs and therefore are probable ORFans. An additional 30 genes had five or fewer hits and noe trees were drawn for them. The represented lifestyle based on…
Tsc_sequence-range	Locus_tag	Tsc_locus	Tsc_product_description	Best_blast_hits/putative_donors	e-value	Protein_id	Neighbour joining tree putative_donors	Maximum Likelihood putative donors	e-value	Protein_id	Putative_donor_product_description of BLAST hit	Group (BLAST)	Lifestyle (BLAST)	Growth Temp	Group (Tree)	Lifestyle (Tree)
8715..9512	TSC_c00080	TSC_c00080	putative lipoprotein	Thermus thermophilus HB27	2.89893e-34	YP_005468					hypothetical protein TTC1499 [Thermus thermophilus HB27] >gi|46197428|gb|AAS81841.1| hypothetical protein TT_C1499 [Thermus thermophilus HB27]	Deinococcus-Thermus	Thermophilic	68
60105..60566	TSC_c00770	TSC_c00770	conserved hypothetical protein	Thermus thermophilus HB8	2.38589e-28	YP_143448	Rhodothermus marinus DSM 4252	Rhodothermus marinus DSM 4252	1.83052e-21	YP_003292118	hypothetical protein TTHA0182 [Thermus thermophilus HB8] >gi|55771564|dbj|BAD70005.1| conserved hypothetical protein [Thermus thermophilus HB8]	Deinococcus-Thermus	Thermophilic	-	Bacteroidetes/Chlorobi	Thermophilic
60547..60852	TSC_c00780	TSC_c00780	addiction module antitoxin, Axe family	Thermus thermophilus HB8	4.4446e-13	YP_143447					hypothetical protein TTHA0181 [Thermus thermophilus HB8] >gi|55771563|dbj|BAD70004.1| conserved hypothetical protein [Thermus thermophilus HB8]	Deinococcus-Thermus	Thermophilic	-
70506..70784	TSC_c00850	TSC_c00850	hypothetical protein
96628..96984	TSC_c01120	TSC_c01120	conserved domain protein	Thermus aquaticus Y51MC23	2.97665e-34	ZP_03495683	Roseiflexus sp. RS-1	Roseiflexus sp. RS-1	1.82417e-25	YP_001432561	protein of unknown function DUF86 [Thermus aquaticus Y51MC23] >gi|218244737|gb|EED11261.1| protein of unknown function DUF86 [Thermus aquaticus Y51MC23]	Deinococcus-Thermus	Hyperthermophilic	70	Chloroflexi	Thermophilic
150776..151996	TSC_c01740	TSC_c01740	translation elongation factor Tu	Thermus thermophilus HB27	0	YP_005299	Thermus aquaticus Y51MC23	Thermus aquaticus Y51MC23	0	ZP_03495606	elongation factor Tu [Thermus thermophilus HB27] >gi|46200036|ref|YP_005703.1| elongation factor Tu [Thermus thermophilus HB27] >gi|81405334|sp|Q72GW4.1|EFTU_THET2 RecName: Full=Elongation factor Tu; Short=EF-Tu >gi|46197258|gb|AAS81672.1| elongation factor Tu [Thermus thermophilus HB27] >gi|46197664|gb|AAS82076.1| elongation factor Tu [Thermus thermophilus HB27]	Deinococcus-Thermus	Thermophilic	68	Deinococcus-Thermus	Hyperthermophilic
248250..249098	TSC_c02890	TSC_c02890	repeat motif-containing protein	Thermus aquaticus Y51MC23	1.73319e-65	ZP_03497373	Thermus aquaticus Y51MC23	Thermus aquaticus Y51MC23	1.73319e-65	ZP_03497373	Apolipoprotein A1/A4/E [Thermus aquaticus Y51MC23] >gi|218242968|gb|EED09501.1| Apolipoprotein A1/A4/E [Thermus aquaticus Y51MC23]	Deinococcus-Thermus	Hyperthermophilic	70	Deinococcus-Thermus	Hyperthermophilic
253404..254312	TSC_c02930	TSC_c02930	rhamnosyl transferase	Deinococcus geothermalis DSM 11300	1.0045e-61	YP_594158	Deinococcus geothermalis DSM 11300	Deinococcus geothermalis DSM 11300	1.0045e-61	YP_594158	glycosyl transferase family protein [Deinococcus geothermalis DSM 11300] >gi|94554169|gb|ABF44084.1| glycosyl transferase, family 2 [Deinococcus geothermalis DSM 11300]	Deinococcus-Thermus	Mesophilic	47	Deinococcus-Thermus	Mesophilic
254454..255566	TSC_c02940	TSC_c02940	glycosyl transferase group 1	Carboxydibrachium pacificum DSM 12653	1.07839e-105	ZP_05091954	Stenotrophomonas maltophilia R551-3	Haloarcula marismortui ATCC 43049	1.90709e-38	YP_002029553	glycosyl transferase, group 1 family [Carboxydibrachium pacificum DSM 12653] >gi|214035509|gb|EEB76209.1| glycosyl transferase, group 1 family [Carboxydibrachium pacificum DSM 12653]	Firmicutes	Hyperthermophilic	70	Gammaproteobacteria	Mesophilic
255830..257074	TSC_c02950	TSC_c02950	putative membrane protein	Thermoanaerobacter ethanolicus CCSD1	1.31666e-48	ZP_05493277					hypothetical protein TeCCSD1DRAFT_1815 [Thermoanaerobacter ethanolicus CCSD1] >gi|256748687|gb|EEU61732.1| hypothetical protein TeCCSD1DRAFT_1815 [Thermoanaerobacter ethanolicus CCSD1]	Firmicutes	Thermophilic	-
257071..258231	TSC_c02960	TSC_c02960	glycosyltransferase	Thermoanaerobacter ethanolicus CCSD1	1.19151e-108	ZP_05493276	Thermoanaerobacter ethanolicus CCSD1	Rhodothermus marinus DSM 4252	1.19151e-108	ZP_05493276	glycosyl transferase group 1 [Thermoanaerobacter ethanolicus CCSD1] >gi|256748686|gb|EEU61731.1| glycosyl transferase group 1 [Thermoanaerobacter ethanolicus CCSD1]	Firmicutes	Thermophilic	-	Firmicutes	Thermophilic
258228..259352	TSC_c02970	TSC_c02970	putative galactosyltransferase	Thermanaerovibrio acidaminovorans DSM 6589	6.07418e-102	YP_003316558	Thermanaerovibrio acidaminovorans DSM 6589	Thermanaerovibrio acidaminovorans DSM 6589	6.07418e-102	YP_003316558	glycosyl transferase group 1 [Thermanaerovibrio acidaminovorans DSM 6589] >gi|269099289|gb|ACZ18276.1| glycosyl transferase group 1 [Thermanaerovibrio acidaminovorans DSM 6589]	Synergistetes	Thermophilic	55	Synergistetes	Thermophilic
259975..260607	TSC_c02990	TSC_c02990	acetyltransferase with multiple hexapeptide repeat domains	Aminobacterium colombiense DSM 12261	1.00941e-47	YP_003554557	Sideroxydans lithotrophicus ES-1	Sideroxydans lithotrophicus ES-1	5.99679e-31	YP_003525506	sugar O-acyltransferase, sialic acid O- acetyltransferase NeuD family [Aminobacterium colombiense DSM 12261] >gi|293617679|gb|ADE57833.1| sugar O-acyltransferase, sialic acid O- acetyltransferase NeuD family [Aminobacterium colombiense DSM 12261]	Synergistetes	Mesophilic	37	Gammaproteobacteria	Mesophilic
260604..261731	TSC_c03000	TSC_c03000	spore coat polysaccharide biosynthesis protein SpsC	Acaryochloris marina MBIC11017	2.71294e-134	YP_001519125	Coraliomargarita akajimensis DSM 45221	Coraliomargarita akajimensis DSM 45221	5.89649e-104	YP_003548851	aminotransferase [Acaryochloris marina MBIC11017] >gi|158308190|gb|ABW29807.1| aminotransferase [Acaryochloris marina MBIC11017]	Cyanobacteria	Mesophilic	-	Verrucomicrobia	Mesophilic
266707..266964	TSC_c03050	TSC_c03050	transcriptional regulator, AbrB family	Thermus thermophilus HB8	1.175e-12	YP_143298					hypothetical protein TTHA0032 [Thermus thermophilus HB8] >gi|55771414|dbj|BAD69855.1| conserved hypothetical protein [Thermus thermophilus HB8]	Deinococcus-Thermus	Thermophilic	-
322319..322708	TSC_c03750	TSC_c03750	domain of unknown function superfamily	Thermus thermophilus HB8	9.20132e-50	YP_144998	Thermus thermophilus HB8	Thermus thermophilus HB8	9.20132e-50	YP_144998	hypothetical protein TTHA1732 [Thermus thermophilus HB8] >gi|49258312|pdb|1J3M|A Chain A, Crystal Structure Of The Conserved Hypothetical Protein Tt1751 From Thermus Thermophilus Hb8 >gi|49258313|pdb|1J3M|B Chain B, Crystal Structure Of The Conserved Hypothetical Protein Tt1751 From Thermus Thermophilus Hb8 >gi|29467709|dbj|BAC67245.1| conserved hypothetical protein TT1751 [Thermus thermophilus] …	Deinococcus-Thermus	Thermophilic	-	Deinococcus-Thermus	Thermophilic
350422..351555	TSC_c04070	TSC_c04070	putative lipoprotein	Thermus aquaticus Y51MC23	2e-82	ZP_03495543					hypothetical protein TaqDRAFT_4897 [Thermus aquaticus Y51MC23] >gi|218244597|gb|EED11121.1| hypothetical protein TaqDRAFT_4897 [Thermus aquaticus Y51MC23]	Deinococcus-Thermus	Hyperthermophilic	70
360617..360979	TSC_c04180	TSC_c04180	conserved hypothetical protein	Xylella fastidiosa 9a5c	5.45277e-20	NP_299311	Meiothermus ruber DSM 1279	Meiothermus ruber DSM 1279	1.12883e-13	YP_003507019	hypothetical protein XF2029 [Xylella fastidiosa 9a5c] >gi|9107147|gb|AAF84831.1|AE004021_8 hypothetical protein XF_2029 [Xylella fastidiosa 9a5c]	Gammaproteobacteria	Mesophilic	26-28	Deinococcus-Thermus	Thermophilic
363149..364429	TSC_c04220	TSC_c04220	transposase, IS4 family protein	Thermus aquaticus Y51MC23	0	ZP_03497268	Thermus aquaticus Y51MC23	Thermus aquaticus Y51MC23	0	ZP_03497268	transposase IS4 family protein [Thermus aquaticus Y51MC23] >gi|218243082|gb|EED09614.1| transposase IS4 family protein [Thermus aquaticus Y51MC23]	Deinococcus-Thermus	Hyperthermophilic	70	Deinococcus-Thermus	Hyperthermophilic
383484..384458	TSC_c04380	TSC_c04380	conserved hypothetical protein	Thermus thermophilus HB8	0	YP_143300	Sulfolobus islandicus L.D.8.5	Sulfolobus islandicus L.D.8.5	0	YP_143300	hypothetical protein TTHA0034 [Thermus thermophilus HB8] >gi|55771416|dbj|BAD69857.1| hypothetical protein [Thermus thermophilus HB8]	Deinococcus-Thermus	Thermophilic	-	Deinococcus-Thermus	Thermophilic
384473..384955	TSC_c04390	TSC_c04390	acetyltransferase, gnat family	Bacillus thuringiensis serovar tochigiensis BGSC 4Y1	5.5994e-20	ZP_04146692	Symbiobacterium thermophilum IAM 14863	Symbiobacterium thermophilum IAM 14863	5.60427e-17	YP_075828	Acetyltransferase, GNAT [Bacillus thuringiensis serovar tochigiensis BGSC 4Y1] >gi|228773194|gb|EEM21626.1| Acetyltransferase, GNAT [Bacillus thuringiensis serovar tochigiensis BGSC 4Y1]	Firmicutes	Mesophilic	-	Firmicutes	Thermophilic
387428..388048	TSC_c04430	TSC_c04430	archaeosine biosynthesis protein QueC	Nitratiruptor sp. SB155-2	4.58905e-24	YP_001356258	Methanobrevibacter smithii DSM 2374	Physcomitrella patens subsp. patens.	1.79323e-13	YP_001273509	ExsB family transcriptional regulator [Nitratiruptor sp. SB155-2] >gi|189038929|sp|A6Q342.1|QUEC_NITSB RecName: Full=7-cyano-7-deazaguanine synthase; AltName: Full=7-cyano-7-carbaguanine synthase; AltName: Full=PreQ(0) synthase; AltName: Full=Queuosine biosynthesis protein queC >gi|151422397|dbj|BAF69901.1| transcriptional regulator, ExsB family [Nitratiruptor sp. SB155-2]	Epsilonproteobacteria	Thermophilic	-	Euryarchaeota	Mesophilic
394396..394755	TSC_c04490	TSC_c04490	conserved hypothetical protein	Thermus thermophilus HB27	5.92644e-34	YP_005943	Thermus thermophilus HB27	Thermus thermophilus HB27	5.92644e-34	YP_005943	hypothetical protein TTC1974 [Thermus thermophilus HB27] >gi|46197904|gb|AAS82316.1| hypothetical conserved protein [Thermus thermophilus HB27]	Deinococcus-Thermus	Thermophilic	68	Deinococcus-Thermus	Thermophilic
410994..412274	TSC_c04670	TSC_c04670	transposase, IS4 family protein	Thermus aquaticus Y51MC23	0	ZP_03497268	Thermus aquaticus Y51MC23	Thermus aquaticus Y51MC23	0	ZP_03497268	transposase IS4 family protein [Thermus aquaticus Y51MC23] >gi|218243082|gb|EED09614.1| transposase IS4 family protein [Thermus aquaticus Y51MC23]	Deinococcus-Thermus	Hyperthermophilic	70	Deinococcus-Thermus	Hyperthermophilic
412535..413710	TSC_c04700	TSC_c04700	DNA integration/recombination/invertion protein	Thermus aquaticus Y51MC23	4.50659e-136	ZP_03496724	Thermus aquaticus Y51MC23	Thermus aquaticus Y51MC23	4.50659e-136	ZP_03496724	integrase family protein [Thermus aquaticus Y51MC23] >gi|218243682|gb|EED10210.1| integrase family protein [Thermus aquaticus Y51MC23]	Deinococcus-Thermus	Hyperthermophilic	70	Deinococcus-Thermus	Hyperthermophilic
417341..418927	TSC_c04750	TSC_c04750	putative ATP-dependent endonuclease of the OLD family	Syntrophothermus lipocalidus DSM 12680	7.59123e-49	YP_003702606	Eggerthella lenta DSM 2243	Eggerthella lenta DSM 2243	6.19423e-31	YP_003181164	SMC domain protein [Syntrophothermus lipocalidus DSM 12680] >gi|297145284|gb|ADI02041.1| SMC domain protein [Syntrophothermus lipocalidus DSM 12680]	Firmicutes	Thermophilic	55	Actinobacteria	Mesophilic
419073..422423	TSC_c04760	TSC_c04760	ATPase	uncultured Desulfobacterium sp.	0	CBX30683	Oceanithermus profundus DSM 14977	Oceanithermus profundus DSM 14977	0	YP_004058843	hypothetical protein N47_E41950 [uncultured Desulfobacterium sp.]				Deinococcus-Thermus	Thermophilic
422489..425335	TSC_c04770	TSC_c04770	protein of unknown function	Thermaerobacter subterraneus DSM 13965	0	ZP_07835642	Thermaerobacter subterraneus DSM 13965	Thermaerobacter subterraneus DSM 13965	0	ZP_07835642	protein of unknown function DUF1156 [Thermaerobacter subterraneus DSM 13965] >gi|313467515|gb|EFR63022.1| protein of unknown function DUF1156 [Thermaerobacter subterraneus DSM 13965]	Firmicutes	Thermophilic	70	Firmicutes	Thermophilic
	TSC_c04780	TSC_c04780	TSC_c04780 TSC_c04780 type III restriction enzyme, subunit res 427116:430685 reverse MW:136140	Syntrophus aciditrophicus SB	0	YP_460086	Chloroflexus aurantiacus J-10-fl	Chloroflexus aurantiacus J-10-fl	0	YP_001636293	SNF2 family DNA/RNA helicase [Syntrophus aciditrophicus SB] >gi|85720975|gb|ABC75918.1| superfamily II DNA/RNA helicase, SNF2 family [Syntrophus aciditrophicus SB]	Deltaproteobacteria	Mesophilic	35	Chloroflexi	Thermophilic
489134..489451	TSC_c05370	TSC_c05370	putative nucleotidyltransferase protein	Thermus thermophilus HB8	6.17256e-45	YP_143765					putative nucleotidyltransferase protein [Thermus thermophilus HB8] >gi|55771881|dbj|BAD70322.1| putative nucleotidyltransferase protein [Thermus thermophilus HB8]	Deinococcus-Thermus	Thermophilic	-
491060..491320	TSC_c05400	TSC_c05400	conserved hypothetical protein	Thermus thermophilus HB27	1.12952e-21	YP_004101					hypothetical protein TTC0126 [Thermus thermophilus HB27] >gi|46196056|gb|AAS80474.1| hypothetical protein TT_C0126 [Thermus thermophilus HB27]	Deinococcus-Thermus	Thermophilic	68
511837..513678	TSC_c05610	TSC_c05610	conserved hypothetical protein	Chloroflexus aggregans DSM 9485	0	YP_002464003	Chloroflexus aggregans DSM 9485	Chloroflexus aggregans DSM 9485	0	YP_002464003	AAA ATPase [Chloroflexus aggregans DSM 9485] >gi|219543829|gb|ACL25567.1| AAA ATPase [Chloroflexus aggregans DSM 9485]	Chloroflexi	Thermophilic	-	Chloroflexi	Thermophilic
582309..583310	TSC_c06380	TSC_c06380	competence protein DprA	Thermus thermophilus HB8	4.04095e-130	YP_143387	Thermus thermophilus HB8	Thermus thermophilus HB8	4.04095e-130	YP_143387	competence protein DprA (SMF protein (DNA processing chain A)) [Thermus thermophilus HB8] >gi|55771503|dbj|BAD69944.1| competence protein DprA (SMF protein (DNA processing chain A)) [Thermus thermophilus HB8]	Deinococcus-Thermus	Thermophilic	-	Deinococcus-Thermus	Thermophilic
621251..621667	TSC_c06830	TSC_c06830	conserved hypothetical protein
653827..654450	TSC_c07120	TSC_c07120	acetyltransferase	Thermus aquaticus Y51MC23	2.94324e-77	ZP_03496464	Thermus aquaticus Y51MC23	Thermus aquaticus Y51MC23	2.94324e-77	ZP_03496464	GCN5-related N-acetyltransferase [Thermus aquaticus Y51MC23] >gi|218243827|gb|EED10354.1| GCN5-related N-acetyltransferase [Thermus aquaticus Y51MC23]	Deinococcus-Thermus	Hyperthermophilic	70	Deinococcus-Thermus	Hyperthermophilic
706394..707095	TSC_c07690	TSC_c07690	conserved hypothetical protein	Thermus aquaticus Y51MC23	6.22732e-57	ZP_03496406	Thermus aquaticus Y51MC23	Thermus aquaticus Y51MC23	6.22732e-57	ZP_03496406	conserved hypothetical protein [Thermus aquaticus Y51MC23] >gi|218243769|gb|EED10296.1| conserved hypothetical protein [Thermus aquaticus Y51MC23]	Deinococcus-Thermus	Hyperthermophilic	70	Deinococcus-Thermus	Hyperthermophilic
708078..709742	TSC_c07710	TSC_c07710	ComZ	Thermus thermophilus HB27	0	YP_004201946					ComZ [Thermus scotoductus SA-01] >gi|320150019|gb|ADW21397.1| ComZ [Thermus scotoductus SA-01]	Deinococcus-Thermus	Thermophilic	68
711010..711438	TSC_c07720	TSC_c07720	conserved hypothetical protein	Thermus thermophilus HB8	4.45777e-28	YP_144482					prepilin-like protein [Thermus thermophilus HB8] >gi|55772598|dbj|BAD71039.1| prepilin-like protein [Thermus thermophilus HB8]	Deinococcus-Thermus	Thermophilic	-
713731..714090	TSC_c07760	TSC_c07760	nucleotidyltransferase	Desulfotomaculum reducens MI-1	1.54091e-18	YP_001114445	Geobacter lovleyi SZ	Geobacter lovleyi SZ	2.2283e-12	YP_001953264	hypothetical protein Dred_3118 [Desulfotomaculum reducens MI-1] >gi|134053649|gb|ABO51620.1| protein of unknown function DUF86 [Desulfotomaculum reducens MI-1]	Firmicutes	Mesophilic	37	Deltaproteobacteria	Mesophilic
759668..759994	TSC_c08120	TSC_c08120	conserved hypothetical protein	Thermus aquaticus Y51MC23	1.61368e-29	ZP_03495955	Thermus aquaticus Y51MC23	Thermus aquaticus Y51MC23	1.61368e-29	ZP_03495955	conserved hypothetical protein [Thermus aquaticus Y51MC23] >gi|218244322|gb|EED10847.1| conserved hypothetical protein [Thermus aquaticus Y51MC23]	Deinococcus-Thermus	Hyperthermophilic	70	Deinococcus-Thermus	Hyperthermophilic
764534..765592	TSC_c08170	TSC_c08170	restriction modification system DNA specificity domain	Moorella thermoacetica ATCC 39073	4.17005e-56	YP_430516	Chloroflexus aggregans DSM 9485	Chloroflexus aggregans DSM 9485	1.26866e-45	YP_002463139	restriction modification system DNA specificity subunit [Moorella thermoacetica ATCC 39073] >gi|83573421|gb|ABC19973.1| Restriction modification system DNA specificity domain [Moorella thermoacetica ATCC 39073]	Firmicutes	Thermophilic	58	Chloroflexi	Thermophilic
767073..768566	TSC_c08200	TSC_c08200	hypothetical protein	Klebsiella variicola At-22	4.32088e-34	YP_003438573	Burkholderia vietnamiensis G4	Burkholderia vietnamiensis G4	5.95535e-21	YP_001120461	hypothetical protein Kvar_1638 [Klebsiella variicola At-22] >gi|290508711|ref|ZP_06548082.1| conserved hypothetical protein [Klebsiella sp. 1_1_55] >gi|288889223|gb|ADC57541.1| conserved hypothetical protein [Klebsiella variicola At-22] >gi|289778105|gb|EFD86102.1| conserved hypothetical protein [Klebsiella sp. 1_1_55]	Gammaproteobacteria	Mesophilic	-	Betaproteobacteria	Mesophilic
768563..773548	TSC_c08210	TSC_c08210	conserved hypothetical protein	Rhizobium leguminosarum bv. trifolii WSM2304	8.27267e-168	YP_002277959	Stigmatella aurantiaca DW4/3-1	Azospirillum sp. B510	1.84568e-18	ZP_01464580	hypothetical protein Rleg2_5684 [Rhizobium leguminosarum bv. trifolii WSM2304] >gi|209538926|gb|ACI58859.1| conserved hypothetical protein [Rhizobium leguminosarum bv. trifolii WSM2304]	Alphaproteobacteria	Mesophilic	-	Deltaproteobacteria	Mesophilic
807232..808563	TSC_c08600	TSC_c08600	serine protease	Thermus thermophilus HB8	2.81669e-162	YP_143990	Thermus thermophilus HB8	Thermus thermophilus HB8	2.81669e-162	YP_143990	serine protease [Thermus thermophilus HB8] >gi|55772106|dbj|BAD70547.1| serine protease [Thermus thermophilus HB8]	Deinococcus-Thermus	Thermophilic	-	Deinococcus-Thermus	Thermophilic
869501..869779	TSC_c09160	TSC_c09160	50S ribosomal protein L7Ae family protein	Thermus aquaticus Y51MC23	2.94523e-38	ZP_03497287	Thermus aquaticus Y51MC23	Thermus aquaticus Y51MC23	2.94523e-38	ZP_03497287	protein of unknown function DUF448 [Thermus aquaticus Y51MC23] >gi|218243101|gb|EED09633.1| protein of unknown function DUF448 [Thermus aquaticus Y51MC23]	Deinococcus-Thermus	Hyperthermophilic	70	Deinococcus-Thermus	Hyperthermophilic
956856..957467	TSC_c10060	TSC_c10060	conserved hypothetical protein	Oceanithermus profundus DSM 14977	1.46659e-17	YP_004057730					formate dehydrogenase accessory protein [Oceanithermus profundus DSM 14977] >gi|313152706|gb|ADR36557.1| formate dehydrogenase accessory protein [Oceanithermus profundus DSM 14977]	Deinococcus-Thermus	Thermophilic	60
964097..964728	TSC_c10180	TSC_c10180	hypothetical protein
973950..974291	TSC_c10280	TSC_c10280	transcriptional modulator of MazE/toxin, MazF	Deinococcus radiodurans R1	1.43453e-24	NP_294385	Deinococcus radiodurans R1	Deinococcus radiodurans R1	1.43453e-24	NP_294385	hypothetical protein DR_0662 [Deinococcus radiodurans R1] >gi|6458364|gb|AAF10240.1|AE001923_7 conserved hypothetical protein [Deinococcus radiodurans R1]	Deinococcus-Thermus	Mesophilic	30-37	Deinococcus-Thermus	Mesophilic
983632..984402	TSC_c10390	TSC_c10390	hypothetical protein
1046337..1046624	TSC_c10990	TSC_c10990	serine/threonine protein phosphatase
1048085..1048693	TSC_c11020	TSC_c11020	hypothetical protein	Meiothermus silvanus DSM 9946	3.16331e-22	YP_003686124					hypothetical protein Mesil_2771 [Meiothermus silvanus DSM 9946] >gi|296851601|gb|ADH64616.1| hypothetical protein Mesil_2771 [Meiothermus silvanus DSM 9946]	Deinococcus-Thermus	Thermophilic	50-60
1061049..1061600	TSC_c11170	TSC_c11170	hypothetical protein
1069737..1070261	TSC_c11250	TSC_c11250	rieske iron-sulfur protein	Thermus thermophilus HB27	4.31898e-40	YP_005537	Meiothermus silvanus DSM 9946	Thermus thermophilus HB27	1.10054e-36	YP_003686477	Rieske iron-sulfur protein [Thermus thermophilus HB27] >gi|46197497|gb|AAS81910.1| rieske iron-sulfur protein [Thermus thermophilus HB27]	Deinococcus-Thermus	Thermophilic	68	Deinococcus-Thermus	Thermophilic
1071514..1071822	TSC_c11280	TSC_c11280	hypothetical protein
1082784..1083788	TSC_c11390	TSC_c11390	catechol 2,3 dioxygenase	Meiothermus ruber DSM 1279	2.25775e-141	YP_003508450	Meiothermus ruber DSM 1279	Meiothermus ruber DSM 1279	2.25775e-141	YP_003508450	catechol 2,3 dioxygenase [Meiothermus ruber DSM 1279] >gi|290472011|gb|ADD29430.1| catechol 2,3 dioxygenase [Meiothermus ruber DSM 1279]	Deinococcus-Thermus	Thermophilic	50-60	Deinococcus-Thermus	Thermophilic
1083788..1084447	TSC_c11400	TSC_c11400	transcriptional regulator, GntR family	Meiothermus ruber DSM 1279	1.54861e-71	YP_003508449	Meiothermus ruber DSM 1279	Meiothermus ruber DSM 1279	1.54861e-71	YP_003508449	GntR family transcriptional regulator [Meiothermus ruber DSM 1279] >gi|290472010|gb|ADD29429.1| transcriptional regulator, GntR family [Meiothermus ruber DSM 1279]	Deinococcus-Thermus	Thermophilic	50-60	Deinococcus-Thermus	Thermophilic
1084444..1085355	TSC_c11410	TSC_c11410	conserved hypothetical protein	Meiothermus ruber DSM 1279	1.47774e-103	YP_003508448	Meiothermus ruber DSM 1279	Meiothermus ruber DSM 1279	1.47774e-103	YP_003508448	hypothetical protein Mrub_2679 [Meiothermus ruber DSM 1279] >gi|290472009|gb|ADD29428.1| conserved hypothetical protein [Meiothermus ruber DSM 1279]	Deinococcus-Thermus	Thermophilic	50-60	Deinococcus-Thermus	Thermophilic
1085352..1086062	TSC_c11420	TSC_c11420	LmbE family protein	Meiothermus ruber DSM 1279	1.22424e-101	YP_003508447	Meiothermus ruber DSM 1279	Meiothermus ruber DSM 1279	1.22424e-101	YP_003508447	LmbE family protein [Meiothermus ruber DSM 1279] >gi|290472008|gb|ADD29427.1| LmbE family protein [Meiothermus ruber DSM 1279]	Deinococcus-Thermus	Thermophilic	50-60	Deinococcus-Thermus	Thermophilic
1086072..1086740	TSC_c11430	TSC_c11430	dimethylmenaquinone methyltransferase	Meiothermus ruber DSM 1279	3.52753e-55	YP_003508446	Meiothermus ruber DSM 1279	Meiothermus ruber DSM 1279	3.52753e-55	YP_003508446	Dimethylmenaquinone methyltransferase [Meiothermus ruber DSM 1279] >gi|290472007|gb|ADD29426.1| Dimethylmenaquinone methyltransferase [Meiothermus ruber DSM 1279]	Deinococcus-Thermus	Thermophilic	50-60	Deinococcus-Thermus	Thermophilic
1086733..1087527	TSC_c11440	TSC_c11440	6-phosphogluconate dehydrogenase, NAD-binding protein	Meiothermus ruber DSM 1279	4.72318e-79	YP_003508445	Meiothermus ruber DSM 1279	Meiothermus ruber DSM 1279	4.72318e-79	YP_003508445	Phosphogluconate dehydrogenase NAD-binding, putative [Meiothermus ruber DSM 1279] >gi|290472006|gb|ADD29425.1| Phosphogluconate dehydrogenase, NAD-binding, putative [Meiothermus ruber DSM 1279]	Deinococcus-Thermus	Thermophilic	50-60	Deinococcus-Thermus	Thermophilic
1087574..1088788	TSC_c11450	TSC_c11450	P-hydroxybenzoate hydroxylase	Meiothermus ruber DSM 1279	1.49113e-152	YP_003508451	Meiothermus ruber DSM 1279	Meiothermus ruber DSM 1279	1.49113e-152	YP_003508451	4-hydroxybenzoate 3-monooxygenase [Meiothermus ruber DSM 1279] >gi|290472012|gb|ADD29431.1| 4-hydroxybenzoate 3-monooxygenase [Meiothermus ruber DSM 1279]	Deinococcus-Thermus	Thermophilic	50-60	Deinococcus-Thermus	Thermophilic
1088781..1089032	TSC_c11460	TSC_c11460	dihydrodiol dehydrogenase	Meiothermus ruber DSM 1279	4.64201e-32	YP_003508452	Meiothermus ruber DSM 1279	Meiothermus ruber DSM 1279	4.64201e-32	YP_003508452	hypothetical protein Mrub_2683 [Meiothermus ruber DSM 1279] >gi|290472013|gb|ADD29432.1| hypothetical protein Mrub_2683 [Meiothermus ruber DSM 1279]	Deinococcus-Thermus	Thermophilic	50-60	Deinococcus-Thermus	Thermophilic
1089044..1089556	TSC_c11470	TSC_c11470	digoxigenin, subunit beta	Meiothermus ruber DSM 1279	6.73188e-66	YP_003508453	Meiothermus ruber DSM 1279	Meiothermus ruber DSM 1279	6.73188e-66	YP_003508453	aromatic-ring-hydroxylating dioxygenase subunit beta [Meiothermus ruber DSM 1279] >gi|290472014|gb|ADD29433.1| aromatic-ring-hydroxylating dioxygenase beta subunit [Meiothermus ruber DSM 1279]	Deinococcus-Thermus	Thermophilic	50-60	Deinococcus-Thermus	Thermophilic
1089566..1090903	TSC_c11480	TSC_c11480	biphenyl 2,3-dioxygenase	Meiothermus ruber DSM 1279	0	YP_003508454	Meiothermus ruber DSM 1279	Meiothermus ruber DSM 1279	0	YP_003508454	Aromatic-ring-hydroxylating dioxygenase subunit alpha [Meiothermus ruber DSM 1279] >gi|290472015|gb|ADD29434.1| Aromatic-ring-hydroxylating dioxygenase, alpha subunit [Meiothermus ruber DSM 1279]	Deinococcus-Thermus	Thermophilic	50-60	Deinococcus-Thermus	Thermophilic
1090914..1092368	TSC_c11490	TSC_c11490	ABC transporter ATP-binding/permease protein	Meiothermus ruber DSM 1279	YP_003508455	YP_003508455	Meiothermus ruber DSM 1279	Meiothermus ruber DSM 1279	YP_003508455	YP_003508455	ABC transporter-like protein [Meiothermus ruber DSM 1279] >gi|290472016|gb|ADD29435.1| ABC transporter related protein [Meiothermus ruber DSM 1279]	Deinococcus-Thermus	Thermophilic	50-60	Deinococcus-Thermus	Thermophilic
1092355..1093308	TSC_c11500	TSC_c11500	membrane spanning protein	Meiothermus ruber DSM 1279	1.6724e-92	YP_003508456	Meiothermus ruber DSM 1279	Meiothermus ruber DSM 1279	1.6724e-92	YP_003508456	inner-membrane translocator [Meiothermus ruber DSM 1279] >gi|290472017|gb|ADD29436.1| inner-membrane translocator [Meiothermus ruber DSM 1279]	Deinococcus-Thermus	Thermophilic	50-60	Deinococcus-Thermus	Thermophilic
1093305..1094168	TSC_c11510	TSC_c11510	inner-membrane translocator	Meiothermus ruber DSM 1279	1.46876e-91	YP_003508457	Meiothermus ruber DSM 1279	Meiothermus ruber DSM 1279	1.46876e-91	YP_003508457	inner-membrane translocator [Meiothermus ruber DSM 1279] >gi|290472018|gb|ADD29437.1| inner-membrane translocator [Meiothermus ruber DSM 1279]	Deinococcus-Thermus	Thermophilic	50-60	Deinococcus-Thermus	Thermophilic
1094174..1095364	TSC_c11520	TSC_c11520	extracellular ligand-binding receptor	Meiothermus ruber DSM 1279	0	YP_003508458	Meiothermus ruber DSM 1279	Meiothermus ruber DSM 1279	0	YP_003508458	Extracellular ligand-binding receptor [Meiothermus ruber DSM 1279] >gi|290472019|gb|ADD29438.1| Extracellular ligand-binding receptor [Meiothermus ruber DSM 1279]	Deinococcus-Thermus	Thermophilic	50-60	Deinococcus-Thermus	Thermophilic
1095462..1096436	TSC_c11530	TSC_c11530	catechol 2,3 dioxygenase	Thermaerobacter marianensis DSM 12885	2.04673e-132	YP_004102621	Thermaerobacter marianensis DSM 12885	Thermus thermophilus HB8	2.04673e-132	YP_004102621	catechol 2,3 dioxygenase [Thermaerobacter marianensis DSM 12885] >gi|315592598|gb|ADU51894.1| catechol 2,3 dioxygenase [Thermaerobacter marianensis DSM 12885]	Firmicutes	Hyperthermophilic	74-76	Firmicutes	Hyperthermophilic
1096433..1096840	TSC_c11540	TSC_c11540	carboxymuconolactone decarboxylase	Bordetella petrii DSM 12804	3.02336e-33	YP_001632034					hypothetical protein Bpet3423 [Bordetella petrii DSM 12804] >gi|163261464|emb|CAP43766.1| hypothetical protein predicted by Glimmer/Critica [Bordetella petrii]	Betaproteobacteria	Mesophilic	-
1099930..1100625	TSC_c11590	TSC_c11590	4-oxalocrotonate decarboxylase	Thermus thermophilus HB8	1.39041e-93	YP_145480	Thermus thermophilus HB8	Thermus thermophilus HB8	1.39041e-93	YP_145480	4-oxalocrotonate decarboxylase [Thermus thermophilus HB8] >gi|55773597|dbj|BAD72037.1| 4-oxalocrotonate decarboxylase [Thermus thermophilus HB8]	Deinococcus-Thermus	Thermophilic	-	Deinococcus-Thermus	Thermophilic
1100636..1102144	TSC_c11600	TSC_c11600	aldehyde dehydrogenase 5	Thermus thermophilus HB8	0	YP_145479	Thermus thermophilus HB8	Thermus thermophilus HB8	0	YP_145479	5-carboxy-2-hydroxymuconate semialdehyde dehydrogenase [Thermus thermophilus HB8] >gi|55773596|dbj|BAD72036.1| 5-carboxy-2-hydroxymuconate semialdehyde dehydrogenase [Thermus thermophilus HB8]	Deinococcus-Thermus	Thermophilic	-	Deinococcus-Thermus	Thermophilic
1102149..1102925	TSC_c11610	TSC_c11610	2-hydroxypentadienoic acid hydratase	Thermus thermophilus HB8	1.90938e-118	YP_145478	Thermus thermophilus HB8	Thermus thermophilus HB8	1.90938e-118	YP_145478	2-oxopent-4-dienoate hydratase [Thermus thermophilus HB8] >gi|55773595|dbj|BAD72035.1| 2-oxopent-4-dienoate hydratase [Thermus thermophilus HB8]	Deinococcus-Thermus	Thermophilic	-	Deinococcus-Thermus	Thermophilic
1117769..1118533	TSC_c11780	TSC_c11780	uroporphyrinogen-III synthase	Thermus thermophilus HB27	6.17275e-101	YP_004287	Thermus thermophilus HB27	Thermus thermophilus HB8	6.17275e-101	YP_004287	uroporphyrinogen-III synthase [Thermus thermophilus HB27] >gi|46196243|gb|AAS80660.1| uroporphyrinogen-III synthase [Thermus thermophilus HB27]	Deinococcus-Thermus	Thermophilic	68	Deinococcus-Thermus	Thermophilic
1132241..1133890	TSC_c11950	TSC_c11950	diguanylate cyclase/phosphodiesterase with PAS/PAC sensor	Chromobacterium violaceum ATCC 12472	5.18233e-84	NP_901044	Rhodospirillum rubrum ATCC 11170	Rhodospirillum rubrum ATCC 11170	1.02901e-77	YP_426631	hypothetical protein CV_1374 [Chromobacterium violaceum ATCC 12472] >gi|34102684|gb|AAQ59049.1| conserved hypothetical protein [Chromobacterium violaceum ATCC 12472]	Betaproteobacteria	Mesophilic	25	Alphaproteobacteria	Mesophilic
1136431..1137138	TSC_c11980	TSC_c11980	transcriptional regulator, GntR family	Meiothermus ruber DSM 1279	1.69372e-41	YP_003507228	Meiothermus ruber DSM 1279		1.69372e-41	YP_003507228	GntR domain-containing protein [Meiothermus ruber DSM 1279] >gi|290470789|gb|ADD28208.1| GntR domain protein [Meiothermus ruber DSM 1279]	Deinococcus-Thermus	Thermophilic	50-60	Deinococcus-Thermus	Thermophilic
1142732..1144513	TSC_c12030	TSC_c12030	amylo-alpha-1,6-glucosidase	Thermus aquaticus Y51MC23	0	ZP_03497591	Thermus aquaticus Y51MC23	Thermus aquaticus Y51MC23	0	ZP_03497591	Amylo-alpha-16-glucosidase [Thermus aquaticus Y51MC23] >gi|218242776|gb|EED09311.1| Amylo-alpha-16-glucosidase [Thermus aquaticus Y51MC23]	Deinococcus-Thermus	Hyperthermophilic	70	Deinococcus-Thermus	Hyperthermophilic
1147016..1148248	TSC_c12060	TSC_c12060	extracellular solute-binding protein, family 1	Thermus aquaticus Y51MC23	0	ZP_03497594	Thermus aquaticus Y51MC23	Thermus aquaticus Y51MC23	0	ZP_03497594	extracellular solute-binding protein family 1 [Thermus aquaticus Y51MC23] >gi|218242779|gb|EED09314.1| extracellular solute-binding protein family 1 [Thermus aquaticus Y51MC23]	Deinococcus-Thermus	Hyperthermophilic	70	Deinococcus-Thermus	Hyperthermophilic
1148315..1149292	TSC_c12070	TSC_c12070	transcriptional regulator, LacI family	Thermus aquaticus Y51MC23	1.81619e-131	ZP_03497595	Thermus aquaticus Y51MC23	Thermus aquaticus Y51MC23	1.81619e-131	ZP_03497595	transcriptional regulator, LacI family [Thermus aquaticus Y51MC23] >gi|218242780|gb|EED09315.1| transcriptional regulator, LacI family [Thermus aquaticus Y51MC23]	Deinococcus-Thermus	Hyperthermophilic	70	Deinococcus-Thermus	Hyperthermophilic
1166153..1166416	TSC_c12280	TSC_c12280	transposase	Meiothermus silvanus DSM 9946	7.76093e-38	YP_003683968	Meiothermus silvanus DSM 9946	Meiothermus silvanus DSM 9946	7.76093e-38	YP_003683968	Integrase catalytic region [Meiothermus silvanus DSM 9946] >gi|296849445|gb|ADH62460.1| Integrase catalytic region [Meiothermus silvanus DSM 9946]	Deinococcus-Thermus	Thermophilic	50-60	Deinococcus-Thermus	Thermophilic
1166743..1167066	TSC_c12290	TSC_c12290	transposase, ISLbp6	Meiothermus silvanus DSM 9946	9.33606e-31	YP_003683968	Meiothermus silvanus DSM 9946	Meiothermus silvanus DSM 9946	9.33606e-31	YP_003683968	Integrase catalytic region [Meiothermus silvanus DSM 9946] >gi|296849445|gb|ADH62460.1| Integrase catalytic region [Meiothermus silvanus DSM 9946]	Deinococcus-Thermus	Thermophilic	50-60	Deinococcus-Thermus	Thermophilic
1180576..1180923	TSC_c12410	TSC_c12410	nucleotidyltransferase	Roseiflexus sp. RS-1	1.62651e-29	YP_001274920	Roseiflexus sp. RS-1	Thermus thermophilus H27	1.62651e-29	YP_001274920	hypothetical protein RoseRS_0548 [Roseiflexus sp. RS-1] >gi|148566825|gb|ABQ88970.1| protein of unknown function DUF86 [Roseiflexus sp. RS-1]	Chloroflexi	Thermophilic	-	Chloroflexi	Thermophilic
1194452..1195885	TSC_c12530	TSC_c12530	conserved hypothetical protein	Thermobifida fusca YX	5.09925e-38	YP_289314	Thermobifida fusca YX	Thermobifida fusca YX	5.09925e-38	YP_289314	hypothetical protein Tfu_1253 [Thermobifida fusca YX] >gi|71915389|gb|AAZ55291.1| hypothetical protein Tfu_1253 [Thermobifida fusca YX]	Actinobacteria	Thermophilic	50-55	Actinobacteria	Thermophilic
1195919..1196284	TSC_c12540	TSC_c12540	conserved hypothetical protein	Thermobifida fusca YX	2.3418e-15	YP_289314					hypothetical protein Tfu_1253 [Thermobifida fusca YX] >gi|71915389|gb|AAZ55291.1| hypothetical protein Tfu_1253 [Thermobifida fusca YX]	Actinobacteria	Thermophilic	50-55
1196281..1196622	TSC_c12550	TSC_c12550	conserved hypothetical protein
1199767..1200582	TSC_c12620	TSC_c12620	family transposase	Geobacillus thermoglucosidasius C56-YS93	3.72253e-19	ZP_06809086	Geobacillus thermoglucosidasius C56-YS93	Geobacillus thermoglucosidasius C56-YS93	3.72253e-19	ZP_06809086	transposase IS4 family protein [Geobacillus thermoglucosidasius C56-YS93] >gi|294978570|gb|EFG54166.1| transposase IS4 family protein [Geobacillus thermoglucosidasius C56-YS93]	Firmicutes	Hyperthermophilic	55-65	Firmicutes	Hyperthermophilic
1205438..1205761	TSC_c12690	TSC_c12690	transposase, ISLbp6	Meiothermus silvanus DSM 9946	9.33606e-31	YP_003683968	Meiothermus silvanus DSM 9946	Meiothermus silvanus DSM 9946			Integrase catalytic region [Meiothermus silvanus DSM 9946] >gi|296849445|gb|ADH62460.1| Integrase catalytic region [Meiothermus silvanus DSM 9946]	Deinococcus-Thermus	Thermophilic	50-60	Deinococcus-Thermus	Thermophilic
1225069..1226502	TSC_c12850	TSC_c12850	betaine aldehyde dehydrogenase	Meiothermus silvanus DSM 9946	0	YP_003685777	Pseudomonas aeruginosa 39016	Pseudomonas aeruginosa 39016			Aminobutyraldehyde dehydrogenase [Meiothermus silvanus DSM 9946] >gi|296851254|gb|ADH64269.1| Aminobutyraldehyde dehydrogenase [Meiothermus silvanus DSM 9946]	Deinococcus-Thermus	Thermophilic	50-60	Gammaproteobacteria	Mesophilic
1226513..1227301	TSC_c12860	TSC_c12860	ABC transporter permease protein	Meiothermus silvanus DSM 9946	4.6014e-86	YP_003685778	Meiothermus silvanus DSM 9946	Meiothermus silvanus DSM 9946			binding-protein-dependent transport systems inner membrane component [Meiothermus silvanus DSM 9946] >gi|296851255|gb|ADH64270.1| binding-protein-dependent transport systems inner membrane component [Meiothermus silvanus DSM 9946]	Deinococcus-Thermus	Thermophilic	50-60	Deinococcus-Thermus	Thermophilic
1227310..1228218	TSC_c12870	TSC_c12870	ABC transporter permease protein	Rhizobium leguminosarum bv. trifolii WSM2304	6.45272e-92	YP_002282918.1	Verminephrobacter eiseniae EF01-2	Meiothermus silvanus DSM 9946	1.5726e-69	YP_998054		Alphaproteobacteria	Mesophilic	-	Betaproteobacteria	Mesophilic
1228218..1229222	TSC_c12880	TSC_c12880	spermidine/putrescine import ATP-binding protein PotA	Meiothermus silvanus DSM 9946	4.26685e-104	YP_003685780	Meiothermus ruber DSM 1279	Meiothermus ruber DSM 1279	1.27367e-101	YP_003505949	spermidine/putrescine ABC transporter ATPase subunit [Meiothermus silvanus DSM 9946] >gi|296851257|gb|ADH64272.1| spermidine/putrescine ABC transporter ATPase subunit [Meiothermus silvanus DSM 9946]	Deinococcus-Thermus	Thermophilic	50-60	Deinococcus-Thermus	Thermophilic
1229226..1230392	TSC_c12890	TSC_c12890	ABC transporter, periplasmic substrate-binding protein	Meiothermus ruber DSM 1279	6.88509e-158	YP_003505948	Meiothermus silvanus DSM 9946	Meiothermus silvanus DSM 9946	3.36612e-180	YP_003685781	extracellular solute-binding protein family 1 [Meiothermus ruber DSM 1279] >gi|290469509|gb|ADD26928.1| extracellular solute-binding protein family 1 [Meiothermus ruber DSM 1279]	Deinococcus-Thermus	Thermophilic	50-60	Deinococcus-Thermus	Thermophilic
1269521..1270072	TSC_c13220	TSC_c13220	putative lipoprotein	Thermus aquaticus Y51MC23	1.52896e-20	ZP_03496277	Thermus aquaticus Y51MC23	Thermus aquaticus Y51MC23	1.52896e-20	ZP_03496277	hypothetical protein TaqDRAFT_5333 [Thermus aquaticus Y51MC23] >gi|218244096|gb|EED10622.1| hypothetical protein TaqDRAFT_5333 [Thermus aquaticus Y51MC23]	Deinococcus-Thermus	Hyperthermophilic	70	Deinococcus-Thermus	Hyperthermophilic
1273964..1274545	TSC_c13250	TSC_c13250	pyrase; PGP-I; pyroglutamyl-peptidase I;5-oxoprolyl-peptidase	Thermus aquaticus Y51MC23	2.04122e-66	ZP_03496280	Thermus aquaticus Y51MC23	Thermus aquaticus Y51MC23	2.04122e-66	ZP_03496280	Pyroglutamyl-peptidase I [Thermus aquaticus Y51MC23] >gi|218244099|gb|EED10625.1| Pyroglutamyl-peptidase I [Thermus aquaticus Y51MC23]	Deinococcus-Thermus	Hyperthermophilic	70	Deinococcus-Thermus	Hyperthermophilic
1274542..1275579	TSC_c13260	TSC_c13260	lipopolysaccharide core biosynthesis protein RfaG	Thermus thermophilus HB27	3.19771e-137	YP_004505	Thermus thermophilus HB27	Thermus thermophilus HB27	3.19771e-137	YP_004505	lipopolysaccharide core biosynthesis protein rfaG [Thermus thermophilus HB27] >gi|46196461|gb|AAS80878.1| lipopolysaccharide core biosynthesis protein rfaG [Thermus thermophilus HB27]	Deinococcus-Thermus	Thermophilic	68	Deinococcus-Thermus	Thermophilic
1275573..1276649	TSC_c13270	TSC_c13270	glycosyltransferase	Deinococcus deserti VCD115	1.21797e-80	YP_002785598	Thermus thermophilus HB8	Thermus thermophilus HB8	5.48152e-72	YP_144153	lipopolysaccharide biosynthesis protein [Deinococcus deserti VCD115] >gi|226317848|gb|ACO45844.1| putative Lipopolysaccharide biosynthesis protein (glycosyltransferase) [Deinococcus deserti VCD115]	Deinococcus-Thermus	Mesophilic	-	Deinococcus-Thermus	Thermophilic
1323687..1324022	TSC_c13740	TSC_c13740	conserved hypothetical protein	Thermus thermophilus HB8	2.68027e-24	YP_143733					hypothetical protein TTHA0467 [Thermus thermophilus HB8] >gi|55771849|dbj|BAD70290.1| hypothetical protein [Thermus thermophilus HB8]	Deinococcus-Thermus	Thermophilic	-
1324730..1324978	TSC_c13780	TSC_c13780	hypothetical protein
1324962..1326554	TSC_c13790	TSC_c13790	PQQ enzyme repeat domain protein	Streptococcus mutans NN2025	1.2331e-33	YP_003485202	Streptococcus mutans NN2025	Streptococcus mutans NN2025	1.2331e-33	YP_003485202	serine/threonine protein kinase-like protein [Streptococcus mutans NN2025] >gi|254997709|dbj|BAH88310.1| serine/threonine protein kinase related protein [Streptococcus mutans NN2025]	Firmicutes	Mesophilic	-	Firmicutes	Mesophilic
1326630..1327181	TSC_c13800	TSC_c13800	putative MFS transporter, ADT family
1401408..1403096	TSC_c14590	TSC_c14590	two-component sensor histidine kinase	Thermus aquaticus Y51MC23	9.51583e-169	ZP_03497484	Thermus aquaticus Y51MC23	Thermus aquaticus Y51MC23	9.51583e-169	ZP_03497484	histidine kinase [Thermus aquaticus Y51MC23] >gi|218242867|gb|EED09401.1| histidine kinase [Thermus aquaticus Y51MC23]	Deinococcus-Thermus	Hyperthermophilic	70	Deinococcus-Thermus	Hyperthermophilic
1470716..1470994	TSC_c15290	TSC_c15290	conserved hypothetical protein	Thermus aquaticus Y51MC23	1.71828e-26	ZP_03497123.1						Deinococcus-Thermus	Hyperthermophilic	70
1472113..1473258	TSC_c15320	TSC_c15320	glutamate N-acetyltransferase/amino-acid acetyltransferase	Thermus aquaticus Y51MC23	4.13916e-174	ZP_03497127	Thermus thermophilus HB27	Thermus thermophilus HB27	1.56072e-171	YP_004808	arginine biosynthesis bifunctional protein ArgJ [Thermus aquaticus Y51MC23] >gi|218243178|gb|EED09709.1| arginine biosynthesis bifunctional protein ArgJ [Thermus aquaticus Y51MC23]	Deinococcus-Thermus	Hyperthermophilic	70	Deinococcus-Thermus	Thermophilic
1474289..1474810	TSC_c15340	TSC_c15340	conserved hypothetical protein	Thermus aquaticus Y51MC23	2.4198e-63	ZP_03497129	Thermus aquaticus Y51MC23	Thermus aquaticus Y51MC23	2.4198e-63	ZP_03497129	protein of unknown function DUF820 [Thermus aquaticus Y51MC23] >gi|218243180|gb|EED09711.1| protein of unknown function DUF820 [Thermus aquaticus Y51MC23]	Deinococcus-Thermus	Hyperthermophilic	70	Deinococcus-Thermus	Hyperthermophilic
1505296..1506867	TSC_c15640	TSC_c15640	type I restriction-modification system, subunit M	Methanosaeta thermophila PT	0	YP_843631.1	Rhodothermus marinus DSM 4252	Rhodothermus marinus DSM 4252	0	YP_003290368		Euryarchaeota	Thermophilic	-	Bacteroidetes/Chlorobi	Thermophilic
1506864..1508216	TSC_c15650	TSC_c15650	restriction modification system DNA specificity domain	Rhodothermus marinus DSM 4252	9.71349e-58	YP_003290370	Rhodothermus marinus DSM 4252	Rhodothermus marinus DSM 4252	9.71349e-58	YP_003290370	restriction modification system DNA specificity domain protein [Rhodothermus marinus DSM 4252] >gi|262334185|gb|ACY47982.1| restriction modification system DNA specificity domain protein [Rhodothermus marinus DSM 4252]	Bacteroidetes/Chlorobi	Thermophilic	65	Bacteroidetes/Chlorobi	Thermophilic
1508232..1510001	TSC_c15660	TSC_c15660	protein of unknown function	Anaerobaculum hydrogeniformans ATCC BAA-1850	0	ZP_06441009	Thermotoga neapolitana DSM 4359	Thermotoga neapolitana DSM 4359	0	YP_002535128	conserved hypothetical protein [Anaerobaculum hydrogeniformans ATCC BAA-1850] >gi|289502811|gb|EFD23975.1| conserved hypothetical protein [Anaerobaculum hydrogeniformans ATCC BAA-1850]	Synergistetes	Mesophilic	-	Thermotogae	Hyperthermophilic
1510018..1512936	TSC_c15670	TSC_c15670	type I restriction modification system, subunit R	Chloroflexus aggregans DSM 9485	0	YP_002463141	Chloroflexus aggregans DSM 9485	Chloroflexus aggregans DSM 9485	0	YP_002463141	type I site-specific deoxyribonuclease, HsdR family [Chloroflexus aggregans DSM 9485] >gi|219542967|gb|ACL24705.1| type I site-specific deoxyribonuclease, HsdR family [Chloroflexus aggregans DSM 9485]	Chloroflexi	Thermophilic	-	Chloroflexi	Thermophilic
1524707..1525099	TSC_c15790	TSC_c15790	death-on-curing family protein	Meiothermus ruber DSM 1279	7.37303e-23	YP_003508124	Meiothermus ruber DSM 1279	Meiothermus ruber DSM 1279	7.37303e-23	YP_003508124	death-on-curing family protein [Meiothermus ruber DSM 1279] >gi|290471685|gb|ADD29104.1| death-on-curing family protein [Meiothermus ruber DSM 1279]	Deinococcus-Thermus	Thermophilic	50-60	Deinococcus-Thermus	Thermophilic
1525122..1525667	TSC_c15800	TSC_c15800	hypothetical protein
1530005..1530445	TSC_c15850	TSC_c15850	conserved hypothetical protein
1530420..1530896	TSC_c15860	TSC_c15860	hypothetical protein
1531969..1533021	TSC_c15880	TSC_c15880	integral membrane protein/HD-hydrolase domain	Meiothermus silvanus DSM 9946	4.97732e-75	YP_003684740	Oceanithermus profundus DSM 14977	Oceanithermus profundus DSM 14977	1.00377e-72	YP_004058014	metal dependent phosphohydrolase [Meiothermus silvanus DSM 9946] >gi|296850217|gb|ADH63232.1| metal dependent phosphohydrolase [Meiothermus silvanus DSM 9946]	Deinococcus-Thermus	Thermophilic	50-60	Deinococcus-Thermus	Thermophilic
1533145..1533741	TSC_c15890	TSC_c15890	transposase	Thermus thermophilus HB8	5.09528e-85	YP_145323	Thermus thermophilus HB8	Thermus aquaticus Y51MC23	5.09528e-85	YP_145323	transposase [Thermus thermophilus HB8] >gi|55978312|ref|YP_145368.1| transposase [Thermus thermophilus HB8] >gi|55981238|ref|YP_144535.1| transposase [Thermus thermophilus HB8] >gi|55981836|ref|YP_145133.1| transposase [Thermus thermophilus HB8] >gi|55772651|dbj|BAD71092.1| transposase [Thermus thermophilus HB8] >gi|55773249|dbj|BAD71690.1| transposase [Thermus thermophilus HB8] >gi|55773440|dbj|…	Deinococcus-Thermus	Thermophilic	-	Deinococcus-Thermus	Thermophilic
1534674..1535384	TSC_c15910	TSC_c15910	conserved hypothetical protein	Thermus sp. 4C	5.39139e-24	YP_001966080.1								approx 20
1535401..1535859	TSC_c15920	TSC_c15920	hypothetical protein
1538333..1539355	TSC_c15990	TSC_c15990	putative DNA polymerase III, subunit beta	Thermus thermophilus HB27	3.48754e-12	YP_005578	Thermus thermophilus HB27	Thermus thermophilus HB27	3.48754e-12	YP_005578	DNA polymerase III, beta chain [Thermus thermophilus HB27] >gi|46197538|gb|AAS81951.1| DNA polymerase III, beta chain [Thermus thermophilus HB27]	Deinococcus-Thermus	Thermophilic	68	Deinococcus-Thermus	Thermophilic
1542659..1542904	TSC_c16080	TSC_c16080	hypothetical protein
1542960..1543373	TSC_c16090	TSC_c16090	hypothetical protein
1543546..1543854	TSC_c16110	TSC_c16110	conserved hypothetical protein	Thermus phage P23-45	1.51019e-11	YP_001467874					hypothetical protein P23p21 [Thermus phage P23-45] >gi|156905210|gb|ABU96854.1| hypothetical protein P23p21 [Thermus phage P23-45]			0
1543897..1544367	TSC_c16120	TSC_c16120	Rad52/22 double-strand break repair protein	Thermus aquaticus Y51MC23	7.20976e-45	ZP_03496553	Thermus aquaticus Y51MC23	Thermus aquaticus Y51MC23	7.20976e-45	ZP_03496553	Rad52/22 double-strand break repair protein [Thermus aquaticus Y51MC23] >gi|218243916|gb|EED10443.1| Rad52/22 double-strand break repair protein [Thermus aquaticus Y51MC23]	Deinococcus-Thermus	Hyperthermophilic	70	Deinococcus-Thermus	Hyperthermophilic
1544422..1544745	TSC_c16130	TSC_c16130	hypothetical protein
1544946..1545242	TSC_c16140	TSC_c16140	hypothetical protein
1545650..1547515	TSC_c16170	TSC_c16170	ATP-dependent DNA helicase PcrA	Meiothermus silvanus DSM 9946	2.49377e-96	YP_003686874	Meiothermus silvanus DSM 9946	Meiothermus silvanus DSM 9946	2.49377e-96	YP_003686874	UvrD/REP helicase [Meiothermus silvanus DSM 9946] >gi|296852353|gb|ADH65366.1| UvrD/REP helicase [Meiothermus silvanus DSM 9946]	Deinococcus-Thermus	Thermophilic	50-60	Deinococcus-Thermus	Thermophilic
1547889..1549031	TSC_c16190	TSC_c16190	conserved hypothetical protein	Meiothermus silvanus DSM 9946	1.6686e-70	ZP_05527528	Meiothermus silvanus DSM 9946	Oceanithermus profundus DSM 14977	1.6686e-70	YP_003686791	hypothetical protein SlivT_31828 [Streptomyces lividans TK24]	Deinococcus-Thermus	Thermophilic	50-60	Deinococcus-Thermus	Thermophilic
1549041..1550165	TSC_c16200	TSC_c16200	ATPase associated with various cellular activities, AAA_3	Desulfitobacterium hafniense DCB-2	2.83404e-55	YP_519740	Meiothermus silvanus DSM 9946	Meiothermus silvanus DSM 9946	6.60741e-42	YP_003686790	hypothetical protein DSY3507 [Desulfitobacterium hafniense Y51] >gi|89335701|dbj|BAE85296.1| hypothetical protein [Desulfitobacterium hafniense Y51]	Firmicutes	Mesophilic	37-38	Deinococcus-Thermus	Thermophilic
1551472..1551735	TSC_c16240	TSC_c16240	hypothetical protein
1552947..1553642	TSC_c16260	TSC_c16260	transcriptional regulator, ArsR family protein	Thermus aquaticus Y51MC23	2.62863e-26	ZP_03497439					transcriptional regulator, IclR family [Thermus aquaticus Y51MC23] >gi|218242822|gb|EED09356.1| transcriptional regulator, IclR family [Thermus aquaticus Y51MC23]	Deinococcus-Thermus	Hyperthermophilic	70
1554290..1554703	TSC_c16290	TSC_c16290	hypothetical protein
1557152..1558300	TSC_c16310	TSC_c16310	hypothetical protein
1559387..1561849	TSC_c16330	TSC_c16330	hypothetical NTPase	Meiothermus ruber DSM 1279	1.00956e-115	YP_003506313	Thermus aquaticus Y51MC23	Thermus aquaticus Y51MC23	1.7954e-115	ZP_03497772	Type IV secretory pathway VirB4 protein [Meiothermus ruber DSM 1279] >gi|290469874|gb|ADD27293.1| Type IV secretory pathway VirB4 protein [Meiothermus ruber DSM 1279]	Deinococcus-Thermus	Thermophilic	50-60	Deinococcus-Thermus	Hyperthermophilic
1561809..1562126	TSC_c16340	TSC_c16340	hypothetical protein
1562241..1562588	TSC_c16350	TSC_c16350	hypothetical protein
1563450..1564535	TSC_c16380	TSC_c16380	hypothetical protein
1564529..1565323	TSC_c16390	TSC_c16390	conserved hypothetical protein	Meiothermus ruber DSM 1279	1.50434e-25	YP_003506310	Thermus aquaticus Y51MC23	Thermus aquaticus Y51MC23	3.46506e-25	ZP_03497775	hypothetical protein Mrub_0515 [Meiothermus ruber DSM 1279] >gi|290469871|gb|ADD27290.1| hypothetical protein Mrub_0515 [Meiothermus ruber DSM 1279]	Deinococcus-Thermus	Thermophilic	50-60	Deinococcus-Thermus	Hyperthermophilic
1565629..1566210	TSC_c16400	TSC_c16400	hypothetical protein
1566186..1566788	TSC_c16410	TSC_c16410	TrbP protein
1566785..1567177	TSC_c16420	TSC_c16420	hypothetical protein	Thermus aquaticus Y51MC23	2.05459e-27	ZP_03497800					hypothetical protein TaqDRAFT_3376 [Thermus aquaticus Y51MC23] >gi|218242543|gb|EED09081.1| hypothetical protein TaqDRAFT_3376 [Thermus aquaticus Y51MC23]	Deinococcus-Thermus	Hyperthermophilic	70
1570037..1571869	TSC_c16460	TSC_c16460	hypothetical protein	Thermus aquaticus Y51MC23	6.05244e-94	ZP_03497804					hypothetical protein TaqDRAFT_3380 [Thermus aquaticus Y51MC23] >gi|218242547|gb|EED09085.1| hypothetical protein TaqDRAFT_3380 [Thermus aquaticus Y51MC23]	Deinococcus-Thermus	Hyperthermophilic	70
1573283..1574905	TSC_c16510	TSC_c16510	putative lipoprotein	Gemmatimonas aurantiaca T-27	2.70525e-30	YP_002760094	Meiothermus silvanus DSM 9946	Deinococcus maricopensis DSM 21211	4.04364e-25	YP_003686896	hypothetical protein GAU_0582 [Gemmatimonas aurantiaca T-27] >gi|226089179|dbj|BAH37624.1| hypothetical protein [Gemmatimonas aurantiaca T-27]	Gemmatimonadetes	Mesophilic	30	Deinococcus-Thermus	Thermophilic
1574899..1576047	TSC_c16520	TSC_c16520	S-layer protein-related protein
1576047..1576808	TSC_c16530	TSC_c16530	hypothetical protein	Meiothermus silvanus DSM 9946	9.21682e-13	YP_003683937					hypothetical protein Mesil_0496 [Meiothermus silvanus DSM 9946] >gi|296849414|gb|ADH62429.1| hypothetical protein Mesil_0496 [Meiothermus silvanus DSM 9946]	Deinococcus-Thermus	Thermophilic	50-60
1576812..1577066	TSC_c16540	TSC_c16540	hypothetical protein
1578974..1579687	TSC_c16570	TSC_c16570	putative peptidase	Clostridium perfringens ATCC 13124	3.22687e-15	YP_696997					putative membrane-associated zinc metalloprotease [Clostridium perfringens ATCC 13124] >gi|110675453|gb|ABG84440.1| putative membrane-associated zinc metalloprotease [Clostridium perfringens ATCC 13124]	Firmicutes	Mesophilic	37
1580483..1580971	TSC_c16590	TSC_c16590	hypothetical protein
1581309..1581833	TSC_c16610	TSC_c16610	hypothetical protein
1581811..1582305	TSC_c16620	TSC_c16620	hypothetical protein
1587205..1587552	TSC_c16680	TSC_c16680	LexA repressor	Thermus aquaticus Y51MC23	7.71157e-14	ZP_03496894					peptidase S24 and S26 domain protein [Thermus aquaticus Y51MC23] >gi|218243502|gb|EED10031.1| peptidase S24 and S26 domain protein [Thermus aquaticus Y51MC23]	Deinococcus-Thermus	Hyperthermophilic	70
1587881..1589161	TSC_c16690	TSC_c16690	transposase, IS4 family protein	Thermus aquaticus Y51MC23	0	ZP_03497268	Thermus aquaticus Y51MC23	Thermus aquaticus Y51MC23	0	ZP_03497268	transposase IS4 family protein [Thermus aquaticus Y51MC23] >gi|218243082|gb|EED09614.1| transposase IS4 family protein [Thermus aquaticus Y51MC23]	Deinococcus-Thermus	Hyperthermophilic	70	Deinococcus-Thermus	Hyperthermophilic
1591600..1593081	TSC_c16730	TSC_c16730	aldehyde dehydrogenase	Thermaerobacter marianensis DSM 12885	0	YP_004102351	Thermaerobacter subterraneus DSM 13965	Thermaerobacter subterraneus DSM 13965	0	ZP_07836156	aldehyde dehydrogenase (acceptor) [Thermaerobacter marianensis DSM 12885] >gi|315592328|gb|ADU51624.1| aldehyde dehydrogenase (acceptor) [Thermaerobacter marianensis DSM 12885]	Firmicutes	Hyperthermophilic	74-76	Firmicutes	Thermophilic
1593307..1594263	TSC_c16740	TSC_c16740	ABC transporter	Thermaerobacter subterraneus DSM 13965	3.28668e-112	ZP_07836148	Thermaerobacter subterraneus DSM 13965	Thermaerobacter subterraneus DSM 13965	3.28668e-112	ZP_07836148	ABC-1 domain-containing protein [Thermaerobacter subterraneus DSM 13965] >gi|313467047|gb|EFR62563.1| ABC-1 domain-containing protein [Thermaerobacter subterraneus DSM 13965]	Firmicutes	Thermophilic	70	Firmicutes	Thermophilic
1607202..1608305	TSC_c16930	TSC_c16930	phage integrase	Ammonifex degensii KC4	2.56074e-41	YP_003238422	Meiothermus ruber DSM 1279	Deinococcus maricopensis DSM 21211	5.34722e-34	YP_003507189	integrase family protein [Ammonifex degensii KC4] >gi|260864466|gb|ACX51572.1| integrase family protein [Ammonifex degensii KC4]	Firmicutes	Thermophilic	70	Deinococcus-Thermus	Thermophilic
1638839..1639360	TSC_c17270	TSC_c17270	transposase family protein	Meiothermus ruber DSM 1279	3.26383e-67	YP_003506803	Thermus aquaticus Y51MC23	Thermus aquaticus Y51MC23	3.6621e-44	ZP_03497871	transposase-like protein [Meiothermus ruber DSM 1279] >gi|291296189|ref|YP_003507587.1| transposase-like protein [Meiothermus ruber DSM 1279] >gi|290470364|gb|ADD27783.1| transposase-like protein [Meiothermus ruber DSM 1279] >gi|290471148|gb|ADD28567.1| transposase-like protein [Meiothermus ruber DSM 1279]	Deinococcus-Thermus	Thermophilic	50-60	Deinococcus-Thermus	Hyperthermophilic
1677301..1678401	TSC_c17700	TSC_c17700	hypothetical membrane spanning protein	Thermus thermophilus HB27	1.3939e-109	YP_006071	Thermus thermophilus HB27	Thermus thermophilus HB27	1.3939e-109	YP_006071	hypothetical protein TT_P0088 [Thermus thermophilus HB27] >gi|46198008|gb|AAS82418.1| hypothetical membrane spanning protein [Thermus thermophilus HB27]	Deinococcus-Thermus	Thermophilic	68	Deinococcus-Thermus	Thermophilic
1722355..1722735	TSC_c18160	TSC_c18160	PilT protein domain protein	Syntrophothermus lipocalidus DSM 12680	2.95257e-12	YP_003703278					PilT protein domain protein [Syntrophothermus lipocalidus DSM 12680] >gi|297145956|gb|ADI02713.1| PilT protein domain protein [Syntrophothermus lipocalidus DSM 12680]	Firmicutes	Thermophilic	55
1751857..1753122	TSC_c18490	TSC_c18490	transposase, IS4 family protein	Thermus aquaticus Y51MC23	0	ZP_03497268	Thermus aquaticus Y51MC23	Thermus aquaticus Y51MC23	0	ZP_03497268	transposase IS4 family protein [Thermus aquaticus Y51MC23] >gi|218243082|gb|EED09614.1| transposase IS4 family protein [Thermus aquaticus Y51MC23]	Deinococcus-Thermus	Hyperthermophilic	70	Deinococcus-Thermus	Hyperthermophilic
1760642..1761751	TSC_c18570	TSC_c18570	hypothetical protein
1790670..1791413	TSC_c18850	TSC_c18850	conserved hypothetical protein	Thermus aquaticus Y51MC23	1.50889e-60	ZP_03497506					conserved hypothetical protein [Thermus aquaticus Y51MC23] >gi|218242889|gb|EED09423.1| conserved hypothetical protein [Thermus aquaticus Y51MC23]	Deinococcus-Thermus	Hyperthermophilic	70
1792257..1792601	TSC_c18870	TSC_c18870	hypothetical protein
1794029..1795024	TSC_c18900	TSC_c18900	restriction endonuclease	Thermus thermophilus HB8	4.83743e-113	YP_144630	Brachybacterium faecium DSM 4810	Thermus thermophilus HB8	8.50535e-66	YP_003153981	hypothetical protein TTHA1364 [Thermus thermophilus HB8] >gi|55772746|dbj|BAD71187.1| conserved hypothetical protein [Thermus thermophilus HB8]	Deinococcus-Thermus	Thermophilic	-	Actinobacteria	0
1798898..1799452	TSC_c18950	TSC_c18950	protease I	Thermus thermophilus HB27	5.01907e-100	YP_005057	Thermus thermophilus HB27	Thermus thermophilus HB27	5.01907e-100	YP_005057	protease I [Thermus thermophilus HB27] >gi|46197015|gb|AAS81430.1| protease I [Thermus thermophilus HB27]	Deinococcus-Thermus	Thermophilic	68	Deinococcus-Thermus	Thermophilic
1955796..1957211	TSC_c20630	TSC_c20630	integral membrane protein/HD-hydrolase domain	Thermus thermophilus HB27	8.57175e-170	YP_004979	Thermus thermophilus HB27		8.57175e-170	YP_004979	integral membrane protein [Thermus thermophilus HB27] >gi|46196937|gb|AAS81352.1| integral membrane protein/HD-hydrolase domain [Thermus thermophilus HB27]	Deinococcus-Thermus	Thermophilic	68	Deinococcus-Thermus	Thermophilic
1961372..1962316	TSC_c20690	TSC_c20690	competence protein PilW	Thermus aquaticus Y51MC23	4.02382e-56	ZP_03495790					competence protein PilW [Thermus aquaticus Y51MC23] >gi|218244844|gb|EED11368.1| competence protein PilW [Thermus aquaticus Y51MC23]	Deinococcus-Thermus	Hyperthermophilic	70
2084136..2086010	TSC_c22080	TSC_c22080	fibronectin, type III domain protein	Physcomitrella patens subsp. patens	1.68864e-81	XP_001786852	Thermus aquaticus Y51MC23	Thermus aquaticus Y51MC23	3.87881e-33	ZP_03495646	predicted protein [Physcomitrella patens subsp. patens] >gi|162660326|gb|EDQ48334.1| predicted protein [Physcomitrella patens subsp. patens]			22	Deinococcus-Thermus	Hyperthermophilic
2086028..2086543	TSC_c22090	TSC_c22090	putative lipoprotein	Thermus aquaticus Y51MC23	6.86866e-49	ZP_03495645					hypothetical protein TaqDRAFT_4999 [Thermus aquaticus Y51MC23] >gi|218244699|gb|EED11223.1| hypothetical protein TaqDRAFT_4999 [Thermus aquaticus Y51MC23]	Deinococcus-Thermus	Hyperthermophilic	70
2106157..2107377	TSC_c22460	TSC_c22460	translation elongation factor Tu	Thermus thermophilus HB27	8.03421e-49	YP_005245	Thermus thermophilus HB27	Thermus thermophilus HB27	8.03421e-49	YP_005245	hypothetical protein TTC1276 [Thermus thermophilus HB27] >gi|46197204|gb|AAS81618.1| hypothetical protein TT_C1276 [Thermus thermophilus HB27]	Deinococcus-Thermus	Thermophilic	68	Deinococcus-Thermus	Thermophilic
2187791..2188360	TSC_c23280	TSC_c23280	conserved hypothetical protein	Thermus thermophilus HB27	8.03421e-49	YP_005245					hypothetical protein TTC1276 [Thermus thermophilus HB27] >gi|46197204|gb|AAS81618.1| hypothetical protein TT_C1276 [Thermus thermophilus HB27]	Deinococcus-Thermus	Thermophilic	68
2201545..2201817	TSC_c23410	TSC_c23410	conserved hypothetical protein
2235344..2235676	TSC_c23800	TSC_c23800	putative nucleotidyltransferase domain	Thermus aquaticus Y51MC23	3.22323e-34	ZP_03497562					DNA polymerase beta domain protein region [Thermus aquaticus Y51MC23] >gi|218242747|gb|EED09282.1| DNA polymerase beta domain protein region [Thermus aquaticus Y51MC23]	Deinococcus-Thermus	Hyperthermophilic	70
2291961..2292404	TSC_c24430	TSC_c24430	putative PIN domain	Thermus thermophilus HB27	5.39403e-39	YP_006138					hypothetical protein TT_P0155 [Thermus thermophilus HB27] >gi|46198075|gb|AAS82485.1| hypothetical protein TT_P0155 [Thermus thermophilus HB27]	Deinococcus-Thermus	Thermophilic	68
													Number	%
				34			64					Mesophilic	19	14.0741
												Thermophilic	79	58.5185
												Hyperthermophilic	34	25.1852
				20
