# Supplementary material for: Sequence of the hyperplastic genome of the naturally competent Thermus scotoductus SA-01
Source: BMC Genomics. 2011 Nov 24;12:577. doi: 10.1186/1471-2164-12-577 (PMC3235269; doi:10.1186/1471-2164-12-577)
Supplement: Additional file 6 — Table S6. Putative alien genes in Thermus thermouphilus HB27 and their homologs in HB8 and SA01. Contains a comparison of the putative horisontally transferred genes in Thermus scotoductus SA-01 and Thermus thermophilus HB27 and HB8. [file 1471-2164-12-577-S6.XLSX]

## Sheet: Sheet1
Iteration_query-def	Hit_id	Hit_def	Hit_accession	Hsp_evalue
TT_C0042 TT_C0042 hypothetical protein 39291:39608 forward MW:11762	HB27-TTC0042	TT_C0042 hypothetical protein 39291:39608 forward MW:11762	HB27-TTC0042	2.97506e-55
TT_C0077 TT_C0077 ribonuclease P protein subunit 67455:68033 reverse MW:21048	HB27-TTC0077	TT_C0077 ribonuclease P protein subunit 67455:68033 reverse MW:21048	HB27-TTC0077	9.63062e-106
TT_C0081 livM branched-chain amino acid transport system permease protein livM 71652:72752 forward MW:39796	HB27-TTC0081	livM branched-chain amino acid transport system permease protein livM 71652:72752 forward MW:39796	HB27-TTC0081	0
TT_C0090 TT_C0090 hypothetical protein 80017:80790 forward MW:28933	HB27-TTC0090	TT_C0090 hypothetical protein 80017:80790 forward MW:28933	HB27-TTC0090	1.20707e-140
TT_C0101 appD oligopeptide transport ATP-binding protein appD 90230:91252 forward MW:37705	HB27-TTC0101	appD oligopeptide transport ATP-binding protein appD 90230:91252 forward MW:37705	HB27-TTC0101	0
TT_C0102 appF oligopeptide transport ATP-binding protein appF 91249:92232 forward MW:36194	HB27-TTC0102	appF oligopeptide transport ATP-binding protein appF 91249:92232 forward MW:36194	HB27-TTC0102	0
TT_C0132 merR probable transcriptional regulator, merR family 117218:117913 forward MW:26614	HB27-TTC0132	merR probable transcriptional regulator, merR family 117218:117913 forward MW:26614	HB27-TTC0132	1.67947e-126
TT_C1879 TT_C1879 hypothetical cytosolic protein 1784640:1786346 forward MW:63904	HB27-TTC0147	TT_C0147 hypothetical conserved protein 129230:130960 forward MW:63873	HB27-TTC0147	2.60583e-48
TT_C0158 TT_C0158 probable two-component sensor 140646:141611 reverse MW:35143	HB27-TTC0158	TT_C0158 probable two-component sensor 140646:141611 reverse MW:35143	HB27-TTC0158	1.264e-176
TT_C0179 TT_C0179 hypothetical protein 161450:161761 forward MW:11454	HB27-TTC0179	TT_C0179 hypothetical protein 161450:161761 forward MW:11454	HB27-TTC0179	1.34518e-54
TT_C0223 TT_C0223 hypothetical protein 209849:210553 reverse MW:25470	HB27-TTC0223	TT_C0223 hypothetical protein 209849:210553 reverse MW:25470	HB27-TTC0223	3.99232e-134
TT_C0242 TT_C0242 biotin synthase 228534:229523 forward MW:36330	HB27-TTC0242	TT_C0242 biotin synthase 228534:229523 forward MW:36330	HB27-TTC0242	0
TT_C0261 TT_C0261 large-conductance mechanosensitive channel 252994:253368 reverse MW:13730	HB27-TTC0261	TT_C0261 large-conductance mechanosensitive channel 252994:253368 reverse MW:13730	HB27-TTC0261	3.38313e-66
TT_C0270 TT_C0270 probable nucleotidyltransferase 259319:259705 forward MW:14705	HB27-TTC0270	TT_C0270 probable nucleotidyltransferase 259319:259705 forward MW:14705	HB27-TTC0270	4.74419e-68
TT_C0273 TT_C0273 transposase 261254:262882 reverse MW:61103	HB27-TTC0273	TT_C0273 transposase 261254:262882 reverse MW:61103	HB27-TTC0273	0
TT_C1431 TT_C1431 transposase 1355993:1356310 forward MW:11228	HB27-TTC0273	TT_C0273 transposase 261254:262882 reverse MW:61103	HB27-TTC0273	1.41536e-56
TT_C1881 TT_C1881 transposase 1787738:1789366 reverse MW:61104	HB27-TTC0273	TT_C0273 transposase 261254:262882 reverse MW:61103	HB27-TTC0273	0
TT_P0210 TT_P0210 transposase 207699:209327 reverse MW:60933	HB27-TTC0273	TT_C0273 transposase 261254:262882 reverse MW:61103	HB27-TTC0273	0
TT_C0277 TT_C0277 hypothetical protein 266351:267457 reverse MW:41444	HB27-TTC0277	TT_C0277 hypothetical protein 266351:267457 reverse MW:41444	HB27-TTC0277	0
TT_C0278 TT_C0278 hypothetical protein 267477:268067 reverse MW:21814	HB27-TTC0278	TT_C0278 hypothetical protein 267477:268067 reverse MW:21814	HB27-TTC0278	1.83661e-113
TT_C0279 TT_C0279 probable glycosyltransferase 268093:268989 reverse MW:34145	HB27-TTC0279	TT_C0279 probable glycosyltransferase 268093:268989 reverse MW:34145	HB27-TTC0279	2.93089e-174
TT_C0280 TT_C0280 lipopolysaccharide N-acetylglucosaminyltransferase 268979:270055 reverse MW:40852	HB27-TTC0280	TT_C0280 lipopolysaccharide N-acetylglucosaminyltransferase 268979:270055 reverse MW:40852	HB27-TTC0280	0
TT_C0281 TT_C0281 hypothetical protein 270015:271397 reverse MW:50596	HB27-TTC0281	TT_C0281 hypothetical protein 270015:271397 reverse MW:50596	HB27-TTC0281	0
TT_C0282 TT_C0282 asparagine synthetase 271370:273097 reverse MW:66054	HB27-TTC0282	TT_C0282 asparagine synthetase 271370:273097 reverse MW:66054	HB27-TTC0282	0
TT_C0283 TT_C0283 hypothetical protein 273094:274350 reverse MW:45744	HB27-TTC0283	TT_C0283 hypothetical protein 273094:274350 reverse MW:45744	HB27-TTC0283	0
TT_C0284 TT_C0284 pleiotropic regulatory protein 274347:275462 reverse MW:40398	HB27-TTC0284	TT_C0284 pleiotropic regulatory protein 274347:275462 reverse MW:40398	HB27-TTC0284	0
TT_C0285 TT_C0285 UDP-N-acetylglucosamine 2-epimerase 275459:276556 reverse MW:40834	HB27-TTC0285	TT_C0285 UDP-N-acetylglucosamine 2-epimerase 275459:276556 reverse MW:40834	HB27-TTC0285	0
TT_C0286 TT_C0286 acetyltransferase 276561:277139 reverse MW:20837	HB27-TTC0286	TT_C0286 acetyltransferase 276561:277139 reverse MW:20837	HB27-TTC0286	2.36798e-110
TT_C0289 TT_C0289 transposase 279441:280064 reverse MW:22894	HB27-TTC0289	TT_C0289 transposase 279441:280064 reverse MW:22894	HB27-TTC0289	5.04076e-114
TT_C0278 TT_C0278 hypothetical protein 267477:268067 reverse MW:21814	HB27-TTC0290	TT_C0290 transposase 279959:280474 reverse MW:19778	HB27-TTC0290	2.75756e-35
TT_C0318 TT_C0318 putative oxidoreductase 304005:304943 forward MW:33246	HB27-TTC0318	TT_C0318 putative oxidoreductase 304005:304943 forward MW:33246	HB27-TTC0318	5.51996e-168
TT_C0348 TT_C0348 hypothetical conserved protein 334590:334865 reverse MW:9934	HB27-TTC0348	TT_C0348 hypothetical conserved protein 334590:334865 reverse MW:9934	HB27-TTC0348	2.05965e-47
TT_P0216 TT_P0216 hypothetical protein 214183:214791 forward MW:22356	HB27-TTC0351	TT_C0351 cell wall endopeptidase, family M23/M37 337073:338239 forward MW:42793	HB27-TTC0351	5.49969e-18
TT_C0354 TT_C0354 cation-transporting ATPase 339638:341689 forward MW:71815	HB27-TTC0354	TT_C0354 cation-transporting ATPase 339638:341689 forward MW:71815	HB27-TTC0354	0
TT_C0372 TT_C0372 serine protease 356874:358250 forward MW:48197	HB27-TTC0372	TT_C0372 serine protease 356874:358250 forward MW:48197	HB27-TTC0372	0
TT_C0400 TT_C0400 hypothetical protein 387591:388313 reverse MW:26332	HB27-TTC0400	TT_C0400 hypothetical protein 387591:388313 reverse MW:26332	HB27-TTC0400	4.66378e-136
TT_C1883 TT_C1883 hypothetical conserved protein 1790230:1790955 forward MW:26631	HB27-TTC0400	TT_C0400 hypothetical protein 387591:388313 reverse MW:26332	HB27-TTC0400	3.59717e-104
TT_C0402 TT_C0402 hypothetical conserved protein 389315:390418 forward MW:41865	HB27-TTC0402	TT_C0402 hypothetical conserved protein 389315:390418 forward MW:41865	HB27-TTC0402	0
TT_C0405 TT_C0405 hypothetical protein 393195:393908 reverse MW:26302	HB27-TTC0405	TT_C0405 hypothetical protein 393195:393908 reverse MW:26302	HB27-TTC0405	1.46132e-129
TT_C0414 TT_C0414 mannitol-binding protein 402015:403100 forward MW:40730	HB27-TTC0414	TT_C0414 mannitol-binding protein 402015:403100 forward MW:40730	HB27-TTC0414	0
TT_C0416 TT_C0416 tripartite transporter, large subunit 403607:404920 forward MW:47043	HB27-TTC0416	TT_C0416 tripartite transporter, large subunit 403607:404920 forward MW:47043	HB27-TTC0416	0
TT_C0423 TT_C0423 hypothetical protein 412991:413527 reverse MW:18674	HB27-TTC0423	TT_C0423 hypothetical protein 412991:413527 reverse MW:18674	HB27-TTC0423	3.372e-95
TT_C0444 TT_C0444 hypothetical conserved protein 431544:432491 forward MW:35916	HB27-TTC0444	TT_C0444 hypothetical conserved protein 431544:432491 forward MW:35916	HB27-TTC0444	2.93178e-180
TT_P0080 TT_P0080 hypothetical conserved protein 74910:75857 reverse MW:35916	HB27-TTC0444	TT_C0444 hypothetical conserved protein 431544:432491 forward MW:35916	HB27-TTC0444	2.93178e-180
TT_C0445 TT_C0445 hypothetical protein 432592:434178 reverse MW:59014	HB27-TTC0445	TT_C0445 hypothetical protein 432592:434178 reverse MW:59014	HB27-TTC0445	0
TT_C1174 TT_C1174 conserved hypothetical protein 1141900:1143486 reverse MW:59018	HB27-TTC0445	TT_C0445 hypothetical protein 432592:434178 reverse MW:59014	HB27-TTC0445	0
TT_P0154 TT_P0154 hypothetical protein 156490:158076 reverse MW:59131	HB27-TTC0445	TT_C0445 hypothetical protein 432592:434178 reverse MW:59014	HB27-TTC0445	0
TT_C0447 TT_C0447 prephenate dehydrogenase 434584:436065 reverse MW:50195	HB27-TTC0447	TT_C0447 prephenate dehydrogenase 434584:436065 reverse MW:50195	HB27-TTC0447	0
TT_C0521 TT_C0521 glutamyl-tRNA(Gln) amidotransferase subunit C 504537:504815 reverse MW:10345	HB27-TTC0521	TT_C0521 glutamyl-tRNA(Gln) amidotransferase subunit C 504537:504815 reverse MW:10345	HB27-TTC0521	2.65884e-44
TT_C0405 TT_C0405 hypothetical protein 393195:393908 reverse MW:26302	HB27-TTC0532	degV degV protein 513916:514848 forward MW:33777	HB27-TTC0532	9.31224e-15
TT_C0563 TT_C0563 Na(+)/H(+) antiporter 548995:550206 reverse MW:42713	HB27-TTC0563	TT_C0563 Na(+)/H(+) antiporter 548995:550206 reverse MW:42713	HB27-TTC0563	0
TT_C0289 TT_C0289 transposase 279441:280064 reverse MW:22894	HB27-TTC0572	TT_C0572 probable transposase 556245:556868 forward MW:22866	HB27-TTC0572	1.37194e-113
TT_C0572 TT_C0572 probable transposase 556245:556868 forward MW:22866	HB27-TTC0572	TT_C0572 probable transposase 556245:556868 forward MW:22866	HB27-TTC0572	3.92452e-114
TT_C0577 TT_C0577 probable transposase 561059:561682 reverse MW:22838	HB27-TTC0572	TT_C0572 probable transposase 556245:556868 forward MW:22866	HB27-TTC0572	1.00753e-113
TT_P0099 TT_P0099 probable transposase 91071:91694 reverse MW:22866	HB27-TTC0572	TT_C0572 probable transposase 556245:556868 forward MW:22866	HB27-TTC0572	3.92452e-114
TT_C0576 TT_C0576 hypothetical protein 560079:561038 reverse MW:34948	HB27-TTC0576	TT_C0576 hypothetical protein 560079:561038 reverse MW:34948	HB27-TTC0576	0
TT_C0572 TT_C0572 probable transposase 556245:556868 forward MW:22866	HB27-TTC0577	TT_C0577 probable transposase 561059:561682 reverse MW:22838	HB27-TTC0577	1.00753e-113
TT_C0577 TT_C0577 probable transposase 561059:561682 reverse MW:22838	HB27-TTC0577	TT_C0577 probable transposase 561059:561682 reverse MW:22838	HB27-TTC0577	3.34918e-114
TT_P0099 TT_P0099 probable transposase 91071:91694 reverse MW:22866	HB27-TTC0577	TT_C0577 probable transposase 561059:561682 reverse MW:22838	HB27-TTC0577	1.00753e-113
TT_P0079 TT_P0079 hypothetical conserved protein 72896:74881 reverse MW:72557	HB27-TTC0629	TT_C0629 HD-hydrolase domain 613936:616659 forward MW:101292	HB27-TTC0629	2.95284e-37
TT_C0653 TT_C0653 hypothetical protein 642216:642881 forward MW:25922	HB27-TTC0653	TT_C0653 hypothetical protein 642216:642881 forward MW:25922	HB27-TTC0653	9.98537e-125
TT_C0654 TT_C0654 hypothetical protein 642892:643176 forward MW:10499	HB27-TTC0654	TT_C0654 hypothetical protein 642892:643176 forward MW:10499	HB27-TTC0654	7.04703e-49
TT_C0658 TT_C0658 hypothetical protein 646020:646355 forward MW:12401	HB27-TTC0658	TT_C0658 hypothetical protein 646020:646355 forward MW:12401	HB27-TTC0658	4.17418e-57
TT_C0662 TT_C0662 hypothetical protein 649127:649525 forward MW:14423	HB27-TTC0662	TT_C0662 hypothetical protein 649127:649525 forward MW:14423	HB27-TTC0662	1.50193e-69
TT_C0664 TT_C0664 hypothetical conserved protein 651303:651770 forward MW:17388	HB27-TTC0664	TT_C0664 hypothetical conserved protein 651303:651770 forward MW:17388	HB27-TTC0664	2.65007e-87
TT_C0665 TT_C0665 transposase 651891:653066 forward MW:44239	HB27-TTC0665	TT_C0665 transposase 651891:653066 forward MW:44239	HB27-TTC0665	0
TT_C1876 TT_C1876 DNA integration/recombination/invertion protein 1778579:1779757 reverse MW:44360	HB27-TTC0665	TT_C0665 transposase 651891:653066 forward MW:44239	HB27-TTC0665	0
TT_C0834 TT_C0834 hypothetical conserved protein 813777:814451 reverse MW:23728	HB27-TTC0834	TT_C0834 hypothetical conserved protein 813777:814451 reverse MW:23728	HB27-TTC0834	3.71528e-127
TT_C0840 TT_C0840 hypothetical protein 818842:819183 reverse MW:12866	HB27-TTC0840	TT_C0840 hypothetical protein 818842:819183 reverse MW:12866	HB27-TTC0840	9.15821e-61
TT_C0848 TT_C0848 acetyltransferase 824755:825282 reverse MW:19576	HB27-TTC0848	TT_C0848 acetyltransferase 824755:825282 reverse MW:19576	HB27-TTC0848	6.1495e-96
TT_C0855 TT_C0855 prepilin-like protein 831932:832513 forward MW:20563	HB27-TTC0855	TT_C0855 prepilin-like protein 831932:832513 forward MW:20563	HB27-TTC0855	2.35718e-110
TT_C0858 pilA pilA 835117:835512 forward MW:13901	HB27-TTC0858	pilA pilA 835117:835512 forward MW:13901	HB27-TTC0858	2.49153e-73
TT_C0930 TT_C0930 hypothetical protein 911073:911417 reverse MW:13342	HB27-TTC0930	TT_C0930 hypothetical protein 911073:911417 reverse MW:13342	HB27-TTC0930	1.68397e-61
TT_C0941 TT_C0941 hypothetical protein 920635:920967 reverse MW:11969	HB27-TTC0941	TT_C0941 hypothetical protein 920635:920967 reverse MW:11969	HB27-TTC0941	4.03112e-54
TT_C0285 TT_C0285 UDP-N-acetylglucosamine 2-epimerase 275459:276556 reverse MW:40834	HB27-TTC0948	TT_C0948 UDP-N-acetylglucosamine 2-epimerase 926213:927343 forward MW:40951	HB27-TTC0948	4.39845e-38
TT_C0999 TT_C0999 hypothetical conserved protein 978824:979831 reverse MW:38137	HB27-TTC0999	TT_C0999 hypothetical conserved protein 978824:979831 reverse MW:38137	HB27-TTC0999	0
TT_C1065 TT_C1065 long-chain-fatty-acid-CoA ligase 1035075:1036721 forward MW:61014	HB27-TTC1065	TT_C1065 long-chain-fatty-acid-CoA ligase 1035075:1036721 forward MW:61014	HB27-TTC1065	0
TT_C1088 TT_C1088 protease I 1057413:1057973 forward MW:20352	HB27-TTC1088	TT_C1088 protease I 1057413:1057973 forward MW:20352	HB27-TTC1088	3.60825e-106
TT_C1099 TT_C1099 long-chain-fatty-acid-CoA ligase 1066141:1067823 forward MW:62489	HB27-TTC1099	TT_C1099 long-chain-fatty-acid-CoA ligase 1066141:1067823 forward MW:62489	HB27-TTC1099	0
TT_C1117 TT_C1117 thioredoxin 1086151:1086573 reverse MW:15147	HB27-TTC1117	TT_C1117 thioredoxin 1086151:1086573 reverse MW:15147	HB27-TTC1117	9.61751e-77
TT_C1143 hemD putative uroporphyrinogen-III synthase hemD 1112295:1112972 reverse MW:23962	HB27-TTC1143	hemD putative uroporphyrinogen-III synthase hemD 1112295:1112972 reverse MW:23962	HB27-TTC1143	4.14646e-118
TT_C1148 TT_C1148 putative nucleotidyltransferase 1115168:1115440 reverse MW:9985	HB27-TTC1148	TT_C1148 putative nucleotidyltransferase 1115168:1115440 reverse MW:9985	HB27-TTC1148	4.10075e-46
TT_P0215 TT_P0215 hypothetical protein 213734:213997 reverse MW:9815	HB27-TTC1170	TT_C1170 hypothetical protein 1137482:1137706 reverse MW:8426	HB27-TTC1170	6.33404e-28
TT_C1174 TT_C1174 conserved hypothetical protein 1141900:1143486 reverse MW:59018	HB27-TTC1174	TT_C1174 conserved hypothetical protein 1141900:1143486 reverse MW:59018	HB27-TTC1174	0
TT_C1217 TT_C1217 hypothetical protein 1179908:1180702 reverse MW:27010	HB27-TTC1217	TT_C1217 hypothetical protein 1179908:1180702 reverse MW:27010	HB27-TTC1217	2.26505e-150
TT_C1284 TT_C1284 nucleotidyltransferase 1239720:1240055 reverse MW:13037	HB27-TTC1284	TT_C1284 nucleotidyltransferase 1239720:1240055 reverse MW:13037	HB27-TTC1284	2.24993e-59
TT_C1285 TT_C1285 nucleotidyltransferase 1240052:1240339 reverse MW:10582	HB27-TTC1285	TT_C1285 nucleotidyltransferase 1240052:1240339 reverse MW:10582	HB27-TTC1285	1.65828e-46
TT_C1292 TT_C1292 hypothetical protein 1246958:1247401 reverse MW:15871	HB27-TTC1292	TT_C1292 hypothetical protein 1246958:1247401 reverse MW:15871	HB27-TTC1292	4.12733e-83
TT_C1330 TT_C1330 elongation factor Tu 1266966:1268186 reverse MW:44782	HB27-TTC1330	TT_C1330 elongation factor Tu 1266966:1268186 reverse MW:44782	HB27-TTC1330	0
TT_C1734 TT_C1734 elongation factor Tu 1649913:1651133 forward MW:44782	HB27-TTC1330	TT_C1330 elongation factor Tu 1266966:1268186 reverse MW:44782	HB27-TTC1330	0
TT_C1362 TT_C1362 hypothetical conserved protein 1295659:1296177 forward MW:19390	HB27-TTC1362	TT_C1362 hypothetical conserved protein 1295659:1296177 forward MW:19390	HB27-TTC1362	7.03479e-97
TT_C1364 TT_C1364 hypothetical protein 1297046:1297297 forward MW:9672	HB27-TTC1364	TT_C1364 hypothetical protein 1297046:1297297 forward MW:9672	HB27-TTC1364	2.0035e-42
TT_C1428 TT_C1428 hypothetical protein 1351412:1352938 forward MW:58843	HB27-TTC1428	TT_C1428 hypothetical protein 1351412:1352938 forward MW:58843	HB27-TTC1428	0
TT_C1429 TT_C1429 hypothetical protein 1352928:1354073 forward MW:43446	HB27-TTC1429	TT_C1429 hypothetical protein 1352928:1354073 forward MW:43446	HB27-TTC1429	0
TT_C1430 TT_C1430 hypothetical protein 1354087:1355922 forward MW:69238	HB27-TTC1430	TT_C1430 hypothetical protein 1354087:1355922 forward MW:69238	HB27-TTC1430	0
TT_C1431 TT_C1431 transposase 1355993:1356310 forward MW:11228	HB27-TTC1431	TT_C1431 transposase 1355993:1356310 forward MW:11228	HB27-TTC1431	1.28051e-56
TT_C1432 TT_C1432 transposase 1356338:1357495 reverse MW:44348	HB27-TTC1432	TT_C1432 transposase 1356338:1357495 reverse MW:44348	HB27-TTC1432	0
TT_P0182 TT_P0182 transposase 180192:181181 reverse MW:37917	HB27-TTC1432	TT_C1432 transposase 1356338:1357495 reverse MW:44348	HB27-TTC1432	0
TT_C1472 TT_C1472 hypothetical protein 1395245:1396363 forward MW:39979	HB27-TTC1472	TT_C1472 hypothetical protein 1395245:1396363 forward MW:39979	HB27-TTC1472	0
TT_C1495 TT_C1495 hypothetical protein 1419652:1420596 forward MW:33645	HB27-TTC1495	TT_C1495 hypothetical protein 1419652:1420596 forward MW:33645	HB27-TTC1495	1.18956e-168
TT_C1497 TT_C1497 hypothetical protein 1421978:1422844 forward MW:29907	HB27-TTC1497	TT_C1497 hypothetical protein 1421978:1422844 forward MW:29907	HB27-TTC1497	1.27762e-166
TT_C1499 TT_C1499 undefined product 1424383:1425717 forward MW:48316	HB27-TTC1499	TT_C1499 hypothetical protein 1424383:1425717 forward MW:48316	HB27-TTC1499	0
TT_C1680 TT_C1680 hypothetical protein 1595113:1595709 reverse MW:20921	HB27-TTC1680	TT_C1680 hypothetical protein 1595113:1595709 reverse MW:20921	HB27-TTC1680	1.47016e-106
TT_C1330 TT_C1330 elongation factor Tu 1266966:1268186 reverse MW:44782	HB27-TTC1734	TT_C1734 elongation factor Tu 1649913:1651133 forward MW:44782	HB27-TTC1734	0
TT_C1734 TT_C1734 elongation factor Tu 1649913:1651133 forward MW:44782	HB27-TTC1734	TT_C1734 elongation factor Tu 1649913:1651133 forward MW:44782	HB27-TTC1734	0
TT_C1748 TT_C1748 hypothetical protein 1659288:1659647 forward MW:13201	HB27-TTC1748	TT_C1748 hypothetical protein 1659288:1659647 forward MW:13201	HB27-TTC1748	2.1999e-57
TT_C1750 TT_C1750 methyltransferase 1660594:1661925 forward MW:48933	HB27-TTC1750	TT_C1750 methyltransferase 1660594:1661925 forward MW:48933	HB27-TTC1750	0
TT_C1784 TT_C1784 hypothetical conserved protein 1689601:1690695 reverse MW:41838	HB27-TTC1784	TT_C1784 hypothetical conserved protein 1689601:1690695 reverse MW:41838	HB27-TTC1784	0
TT_C1795 TT_C1795 undefined product 1702396:1703280 forward MW:31749	HB27-TTC1795	TT_C1795 dihydropteroate synthase 1702396:1703280 forward MW:31749	HB27-TTC1795	3.03287e-163
TT_C1804 TT_C1804 hypothetical conserved protein 1711316:1711762 reverse MW:16506	HB27-TTC1804	TT_C1804 hypothetical conserved protein 1711316:1711762 reverse MW:16506	HB27-TTC1804	8.8828e-79
TT_C1836 TT_C1836 hypothetical protein 1744602:1744952 forward MW:11963	HB27-TTC1836	TT_C1836 hypothetical protein 1744602:1744952 forward MW:11963	HB27-TTC1836	1.76149e-62
TT_C1836 TT_C1836 hypothetical protein 1744602:1744952 forward MW:11963	HB27-TTC1839	TT_C1839 general secretion pathway protein G 1746842:1747294 forward MW:16586	HB27-TTC1839	6.40423e-13
TT_C1840 TT_C1840 hypothetical protein 1747298:1747690 forward MW:14137	HB27-TTC1840	TT_C1840 hypothetical protein 1747298:1747690 forward MW:14137	HB27-TTC1840	5.6254e-71
TT_C1841 TT_C1841 hypothetical protein 1747687:1748427 forward MW:26179	HB27-TTC1841	TT_C1841 hypothetical protein 1747687:1748427 forward MW:26179	HB27-TTC1841	1.21052e-141
TT_C1842 TT_C1842 hypothetical protein 1748424:1749263 forward MW:30006	HB27-TTC1842	TT_C1842 hypothetical protein 1748424:1749263 forward MW:30006	HB27-TTC1842	5.92925e-159
TT_C0665 TT_C0665 transposase 651891:653066 forward MW:44239	HB27-TTC1876	TT_C1876 DNA integration/recombination/invertion protein 1778579:1779757 reverse MW:44360	HB27-TTC1876	0
TT_C1876 TT_C1876 DNA integration/recombination/invertion protein 1778579:1779757 reverse MW:44360	HB27-TTC1876	TT_C1876 DNA integration/recombination/invertion protein 1778579:1779757 reverse MW:44360	HB27-TTC1876	0
TT_C1877 TT_C1877 hypothetical conserved protein 1780134:1783499 forward MW:127680	HB27-TTC1877	TT_C1877 hypothetical conserved protein 1780134:1783499 forward MW:127680	HB27-TTC1877	0
TT_C1878 TT_C1878 hypothetical protein 1783504:1784637 forward MW:42923	HB27-TTC1878	TT_C1878 hypothetical protein 1783504:1784637 forward MW:42923	HB27-TTC1878	0
TT_C1879 TT_C1879 hypothetical cytosolic protein 1784640:1786346 forward MW:63904	HB27-TTC1879	TT_C1879 hypothetical cytosolic protein 1784640:1786346 forward MW:63904	HB27-TTC1879	0
TT_C1880 TT_C1880 hypothetical protein 1786343:1787575 forward MW:46887	HB27-TTC1880	TT_C1880 hypothetical protein 1786343:1787575 forward MW:46887	HB27-TTC1880	0
TT_C0273 TT_C0273 transposase 261254:262882 reverse MW:61103	HB27-TTC1881	TT_C1881 transposase 1787738:1789366 reverse MW:61104	HB27-TTC1881	0
TT_C1431 TT_C1431 transposase 1355993:1356310 forward MW:11228	HB27-TTC1881	TT_C1881 transposase 1787738:1789366 reverse MW:61104	HB27-TTC1881	1.39193e-56
TT_C1881 TT_C1881 transposase 1787738:1789366 reverse MW:61104	HB27-TTC1881	TT_C1881 transposase 1787738:1789366 reverse MW:61104	HB27-TTC1881	0
TT_P0210 TT_P0210 transposase 207699:209327 reverse MW:60933	HB27-TTC1881	TT_C1881 transposase 1787738:1789366 reverse MW:61104	HB27-TTC1881	0
TT_C0400 TT_C0400 hypothetical protein 387591:388313 reverse MW:26332	HB27-TTC1883	TT_C1883 hypothetical conserved protein 1790230:1790955 forward MW:26631	HB27-TTC1883	1.2889e-111
TT_C1883 TT_C1883 hypothetical conserved protein 1790230:1790955 forward MW:26631	HB27-TTC1883	TT_C1883 hypothetical conserved protein 1790230:1790955 forward MW:26631	HB27-TTC1883	4.28206e-136
TT_P0121 TT_P0121 hypothetical conserved protein 112661:113221 forward MW:20668	HB27-TTC1883	TT_C1883 hypothetical conserved protein 1790230:1790955 forward MW:26631	HB27-TTC1883	6.11107e-73
TT_C1884 TT_C1884 hydrolase (HAD superfamily) 1791163:1792446 reverse MW:49727	HB27-TTC1884	TT_C1884 hydrolase (HAD superfamily) 1791163:1792446 reverse MW:49727	HB27-TTC1884	0
TT_C1943 TT_C1943 hypothetical protein 1851925:1852590 forward MW:25093	HB27-TTC1943	TT_C1943 hypothetical protein 1851925:1852590 forward MW:25093	HB27-TTC1943	1.20078e-121
TT_C1973 TT_C1973 cbs domain proteins 1877570:1878517 reverse MW:33664	HB27-TTC1973	TT_C1973 cbs domain proteins 1877570:1878517 reverse MW:33664	HB27-TTC1973	1.17195e-177
TT_C1974 TT_C1974 hypothetical conserved protein 1878545:1878901 reverse MW:13196	HB27-TTP0006	TT_P0006 phosphoglycerate mutase 4509:5042 forward MW:19574	HB27-TTP0006	7.00652e-97
TT_P0012 TT_P0012 precorrin-4 C11-methyltransferase 9634:10377 forward MW:26002	HB27-TTP0012	TT_P0012 precorrin-4 C11-methyltransferase 9634:10377 forward MW:26002	HB27-TTP0012	2.45988e-134
TT_P0020 TT_P0020 hypothetical conserved protein 15946:16371 forward MW:15522	HB27-TTP0020	TT_P0020 hypothetical conserved protein 15946:16371 forward MW:15522	HB27-TTP0020	4.03674e-76
TT_C1450 TT_C1450 hypothetical conserved protein 1370910:1371599 forward MW:26601	HB27-TTP0063	TT_P0063 hypothetical conserved protein 57605:58294 reverse MW:26601	HB27-TTP0063	1.01384e-122
TT_C1617 TT_C1617 hypothetical conserved protein 1533351:1534040 reverse MW:26601	HB27-TTP0063	TT_P0063 hypothetical conserved protein 57605:58294 reverse MW:26601	HB27-TTP0063	1.01384e-122
TT_P0063 TT_P0063 hypothetical conserved protein 57605:58294 reverse MW:26601	HB27-TTP0063	TT_P0063 hypothetical conserved protein 57605:58294 reverse MW:26601	HB27-TTP0063	1.01384e-122
TT_P0092 TT_P0092 hypothetical conserved protein 86008:86697 forward MW:26601	HB27-TTP0063	TT_P0063 hypothetical conserved protein 57605:58294 reverse MW:26601	HB27-TTP0063	1.01384e-122
TT_P0159 TT_P0159 hypothetical conserved protein 160289:160978 forward MW:26601	HB27-TTP0063	TT_P0063 hypothetical conserved protein 57605:58294 reverse MW:26601	HB27-TTP0063	1.01384e-122
TT_P0143 TT_P0143 hypothetical conserved protein 145796:146047 reverse MW:9505	HB27-TTP0064	TT_P0064 hypothetical protein 58537:58869 forward MW:12624	HB27-TTP0064	7.33615e-26
TT_P0142 TT_P0142 putative plasmid stability protein Y4JK 145383:145799 reverse MW:15256	HB27-TTP0065	stbB plasmid stability protein stbB 58890:59282 forward MW:14248	HB27-TTP0065	1.6895e-49
TT_P0068 TT_P0068 hypothetical conserved protein 61953:62345 forward MW:14698	HB27-TTP0068	TT_P0068 hypothetical conserved protein 61953:62345 forward MW:14698	HB27-TTP0068	1.35212e-67
TT_P0075 TT_P0075 hypothetical protein 68624:69061 forward MW:15624	HB27-TTP0075	TT_P0075 hypothetical protein 68624:69061 forward MW:15624	HB27-TTP0075	5.55547e-79
TT_P0079 TT_P0079 hypothetical conserved protein 72896:74881 reverse MW:72557	HB27-TTP0079	TT_P0079 hypothetical conserved protein 72896:74881 reverse MW:72557	HB27-TTP0079	0
TT_C0444 TT_C0444 hypothetical conserved protein 431544:432491 forward MW:35916	HB27-TTP0080	TT_P0080 hypothetical conserved protein 74910:75857 reverse MW:35916	HB27-TTP0080	2.93178e-180
TT_P0080 TT_P0080 hypothetical conserved protein 74910:75857 reverse MW:35916	HB27-TTP0080	TT_P0080 hypothetical conserved protein 74910:75857 reverse MW:35916	HB27-TTP0080	2.93178e-180
TT_P0082 TT_P0082 hypothetical conserved protein 77504:78799 reverse MW:45541	HB27-TTP0082	TT_P0082 hypothetical conserved protein 77504:78799 reverse MW:45541	HB27-TTP0082	0
TT_C1450 TT_C1450 hypothetical conserved protein 1370910:1371599 forward MW:26601	HB27-TTP0092	TT_P0092 hypothetical conserved protein 86008:86697 forward MW:26601	HB27-TTP0092	1.01384e-122
TT_C1617 TT_C1617 hypothetical conserved protein 1533351:1534040 reverse MW:26601	HB27-TTP0092	TT_P0092 hypothetical conserved protein 86008:86697 forward MW:26601	HB27-TTP0092	1.01384e-122
TT_P0063 TT_P0063 hypothetical conserved protein 57605:58294 reverse MW:26601	HB27-TTP0092	TT_P0092 hypothetical conserved protein 86008:86697 forward MW:26601	HB27-TTP0092	1.01384e-122
TT_P0092 TT_P0092 hypothetical conserved protein 86008:86697 forward MW:26601	HB27-TTP0092	TT_P0092 hypothetical conserved protein 86008:86697 forward MW:26601	HB27-TTP0092	1.01384e-122
TT_P0159 TT_P0159 hypothetical conserved protein 160289:160978 forward MW:26601	HB27-TTP0092	TT_P0092 hypothetical conserved protein 86008:86697 forward MW:26601	HB27-TTP0092	1.01384e-122
TT_P0097 TT_P0097 hypothetical conserved protein 89293:89697 forward MW:14916	HB27-TTP0097	TT_P0097 hypothetical conserved protein 89293:89697 forward MW:14916	HB27-TTP0097	1.43153e-70
TT_C0289 TT_C0289 transposase 279441:280064 reverse MW:22894	HB27-TTP0099	TT_P0099 probable transposase 91071:91694 reverse MW:22866	HB27-TTP0099	1.37194e-113
TT_C0572 TT_C0572 probable transposase 556245:556868 forward MW:22866	HB27-TTP0099	TT_P0099 probable transposase 91071:91694 reverse MW:22866	HB27-TTP0099	3.92452e-114
TT_C0577 TT_C0577 probable transposase 561059:561682 reverse MW:22838	HB27-TTP0099	TT_P0099 probable transposase 91071:91694 reverse MW:22866	HB27-TTP0099	1.00753e-113
TT_P0099 TT_P0099 probable transposase 91071:91694 reverse MW:22866	HB27-TTP0099	TT_P0099 probable transposase 91071:91694 reverse MW:22866	HB27-TTP0099	3.92452e-114
TT_P0108 TT_P0108 hypothetical protein 99853:100311 reverse MW:16127	HB27-TTP0108	TT_P0108 hypothetical protein 99853:100311 reverse MW:16127	HB27-TTP0108	1.95182e-82
TT_P0109 TT_P0109 hypothetical protein 101055:101591 reverse MW:18588	HB27-TTP0109	TT_P0109 hypothetical protein 101055:101591 reverse MW:18588	HB27-TTP0109	1.42775e-95
TT_P0121 TT_P0121 hypothetical conserved protein 112661:113221 forward MW:20668	HB27-TTP0121	TT_P0121 hypothetical conserved protein 112661:113221 forward MW:20668	HB27-TTP0121	1.93097e-104
TT_P0126 TT_P0126 hypothetical protein 117873:118415 reverse MW:21693	HB27-TTP0126	TT_P0126 hypothetical protein 117873:118415 reverse MW:21693	HB27-TTP0126	3.93304e-95
TT_P0127 TT_P0127 hypothetical protein 118412:119251 reverse MW:31610	HB27-TTP0127	TT_P0127 hypothetical protein 118412:119251 reverse MW:31610	HB27-TTP0127	1.46254e-152
TT_P0131 TT_P0131 hypothetical protein 131056:131565 forward MW:17768	HB27-TTP0131	TT_P0131 hypothetical protein 131056:131565 forward MW:17768	HB27-TTP0131	3.73749e-92
TT_P0132 TT_P0132 hypothetical conserved protein 132238:134598 forward MW:88080	HB27-TTP0132	TT_P0132 hypothetical conserved protein 132238:134598 forward MW:88080	HB27-TTP0132	0
TT_P0133 TT_P0133 hypothetical conserved protein 134608:135297 forward MW:26335	HB27-TTP0133	TT_P0133 hypothetical conserved protein 134608:135297 forward MW:26335	HB27-TTP0133	3.09319e-131
TT_P0134 TT_P0134 hypothetical conserved protein 135206:137044 forward MW:68039	HB27-TTP0134	TT_P0134 hypothetical conserved protein 135206:137044 forward MW:68039	HB27-TTP0134	0
TT_P0135 TT_P0135 hypothetical conserved protein 137044:138195 forward MW:42781	HB27-TTP0135	TT_P0135 hypothetical conserved protein 137044:138195 forward MW:42781	HB27-TTP0135	0
TT_P0136 TT_P0136 hypothetical conserved protein 138185:138535 forward MW:12876	HB27-TTP0136	TT_P0136 hypothetical conserved protein 138185:138535 forward MW:12876	HB27-TTP0136	7.0332e-64
TT_P0141 TT_P0141 hypothetical protein 144917:145402 forward MW:17212	HB27-TTP0141	TT_P0141 hypothetical protein 144917:145402 forward MW:17212	HB27-TTP0141	5.08793e-85
TT_P0142 TT_P0142 putative plasmid stability protein Y4JK 145383:145799 reverse MW:15256	HB27-TTP0142	TT_P0142 putative plasmid stability protein Y4JK 145383:145799 reverse MW:15256	HB27-TTP0142	1.0963e-73
TT_P0143 TT_P0143 hypothetical conserved protein 145796:146047 reverse MW:9505	HB27-TTP0143	TT_P0143 hypothetical conserved protein 145796:146047 reverse MW:9505	HB27-TTP0143	1.62676e-41
TT_P0145 TT_P0145 hypothetical protein 146999:148330 forward MW:47982	HB27-TTP0145	TT_P0145 hypothetical protein 146999:148330 forward MW:47982	HB27-TTP0145	0
TT_P0146 TT_P0146 hypothetical protein 148362:149594 forward MW:45991	HB27-TTP0146	TT_P0146 hypothetical protein 148362:149594 forward MW:45991	HB27-TTP0146	0
TT_P0147 TT_P0147 hypothetical protein 149874:152447 forward MW:95465	HB27-TTP0147	TT_P0147 hypothetical protein 149874:152447 forward MW:95465	HB27-TTP0147	0
TT_C0445 TT_C0445 hypothetical protein 432592:434178 reverse MW:59014	HB27-TTP0154	TT_P0154 hypothetical protein 156490:158076 reverse MW:59131	HB27-TTP0154	0
TT_P0154 TT_P0154 hypothetical protein 156490:158076 reverse MW:59131	HB27-TTP0154	TT_P0154 hypothetical protein 156490:158076 reverse MW:59131	HB27-TTP0154	0
TT_C1450 TT_C1450 hypothetical conserved protein 1370910:1371599 forward MW:26601	HB27-TTP0159	TT_P0159 hypothetical conserved protein 160289:160978 forward MW:26601	HB27-TTP0159	1.01384e-122
TT_C1617 TT_C1617 hypothetical conserved protein 1533351:1534040 reverse MW:26601	HB27-TTP0159	TT_P0159 hypothetical conserved protein 160289:160978 forward MW:26601	HB27-TTP0159	1.01384e-122
TT_P0063 TT_P0063 hypothetical conserved protein 57605:58294 reverse MW:26601	HB27-TTP0159	TT_P0159 hypothetical conserved protein 160289:160978 forward MW:26601	HB27-TTP0159	1.01384e-122
TT_P0092 TT_P0092 hypothetical conserved protein 86008:86697 forward MW:26601	HB27-TTP0159	TT_P0159 hypothetical conserved protein 160289:160978 forward MW:26601	HB27-TTP0159	1.01384e-122
TT_P0159 TT_P0159 hypothetical conserved protein 160289:160978 forward MW:26601	HB27-TTP0159	TT_P0159 hypothetical conserved protein 160289:160978 forward MW:26601	HB27-TTP0159	1.01384e-122
TT_P0172 TT_P0172 diguanylate cyclase/phosphodiesterase domain 1 (GGDEF) 171472:172440 forward MW:34600	HB27-TTP0172	TT_P0172 diguanylate cyclase/phosphodiesterase domain 1 (GGDEF) 171472:172440 forward MW:34600	HB27-TTP0172	2.53871e-174
TT_C1432 TT_C1432 transposase 1356338:1357495 reverse MW:44348	HB27-TTP0182	TT_P0182 transposase 180192:181181 reverse MW:37917	HB27-TTP0182	0
TT_P0182 TT_P0182 transposase 180192:181181 reverse MW:37917	HB27-TTP0182	TT_P0182 transposase 180192:181181 reverse MW:37917	HB27-TTP0182	0
TT_P0184 TT_P0184 hypothetical protein 182036:182341 reverse MW:11336	HB27-TTP0184	TT_P0184 hypothetical protein 182036:182341 reverse MW:11336	HB27-TTP0184	1.2185e-51
TT_P0186 TT_P0186 hypothetical conserved protein 183597:183884 forward MW:10847	HB27-TTP0186	TT_P0186 hypothetical conserved protein 183597:183884 forward MW:10847	HB27-TTP0186	3.66039e-49
TT_P0187 TT_P0187 putative transposase 183962:184747 forward MW:29038	HB27-TTP0187	TT_P0187 putative transposase 183962:184747 forward MW:29038	HB27-TTP0187	1.54455e-146
TT_C0858 pilA pilA 835117:835512 forward MW:13901	HB27-TTP0190	pilA PilA 187226:187603 reverse MW:13935	HB27-TTP0190	5.64959e-12
TT_P0199 TT_P0199 hypothetical protein 195797:198097 forward MW:85638	HB27-TTP0199	TT_P0199 hypothetical protein 195797:198097 forward MW:85638	HB27-TTP0199	0
TT_P0201 TT_P0201 hypothetical protein 198859:199773 forward MW:34426	HB27-TTP0201	TT_P0201 hypothetical protein 198859:199773 forward MW:34426	HB27-TTP0201	7.06292e-172
TT_P0204 TT_P0204 hypothetical conserved protein 202189:202983 forward MW:28989	HB27-TTP0204	TT_P0204 hypothetical conserved protein 202189:202983 forward MW:28989	HB27-TTP0204	8.32949e-148
TT_P0205 TT_P0205 probable DNA-binding protein 204207:204539 reverse MW:12464	HB27-TTP0205	TT_P0205 probable DNA-binding protein 204207:204539 reverse MW:12464	HB27-TTP0205	8.53198e-58
TT_P0209 TT_P0209 hypothetical protein 207113:207583 forward MW:17537	HB27-TTP0209	TT_P0209 hypothetical protein 207113:207583 forward MW:17537	HB27-TTP0209	2.31186e-85
TT_C0273 TT_C0273 transposase 261254:262882 reverse MW:61103	HB27-TTP0210	TT_P0210 transposase 207699:209327 reverse MW:60933	HB27-TTP0210	0
TT_C1881 TT_C1881 transposase 1787738:1789366 reverse MW:61104	HB27-TTP0210	TT_P0210 transposase 207699:209327 reverse MW:60933	HB27-TTP0210	0
TT_P0210 TT_P0210 transposase 207699:209327 reverse MW:60933	HB27-TTP0210	TT_P0210 transposase 207699:209327 reverse MW:60933	HB27-TTP0210	0
TT_P0214 TT_P0214 hypothetical protein 213009:213329 forward MW:11289	HB27-TTP0214	TT_P0214 hypothetical protein 213009:213329 forward MW:11289	HB27-TTP0214	7.05624e-54
TT_P0215 TT_P0215 hypothetical protein 213734:213997 reverse MW:9815	HB27-TTP0215	TT_P0215 hypothetical protein 213734:213997 reverse MW:9815	HB27-TTP0215	3.95132e-44
TT_P0216 TT_P0216 hypothetical protein 214183:214791 forward MW:22356	HB27-TTP0216	TT_P0216 hypothetical protein 214183:214791 forward MW:22356	HB27-TTP0216	1.1324e-116
TT_P0217 TT_P0217 hypothetical conserved protein 214819:215331 forward MW:18822	HB27-TTP0217	TT_P0217 hypothetical conserved protein 214819:215331 forward MW:18822	HB27-TTP0217	4.17145e-97
TT_P0224 TT_P0224 hypothetical protein 224924:225277 forward MW:11905	HB27-TTP0224	TT_P0224 hypothetical protein 224924:225277 forward MW:11905	HB27-TTP0224	6.27011e-54
TT_P0204 TT_P0204 hypothetical conserved protein 202189:202983 forward MW:28989	HB8-TTHA0078	TTHA0078 conserved hypothetical protein 79613:80332 reverse MW:26228	HB8-TTHA0078	4.29639e-14
TT_C1804 TT_C1804 hypothetical conserved protein 1711316:1711762 reverse MW:16506	HB8-TTHA0182	TTHA0182 conserved hypothetical protein 178038:178484 forward MW:16540	HB8-TTHA0182	2.08047e-78
TT_C1795 TT_C1795 undefined product 1702396:1703280 forward MW:31749	HB8-TTHA0191	TTHA0191 dihydropteroate synthase 186516:187400 reverse MW:31849	HB8-TTHA0191	2.1735e-161
TT_C1784 TT_C1784 hypothetical conserved protein 1689601:1690695 reverse MW:41838	HB8-TTHA0202	TTHA0202 conserved hypothetical protein 199103:200197 forward MW:41889	HB8-TTHA0202	0
TT_C1750 TT_C1750 methyltransferase 1660594:1661925 forward MW:48933	HB8-TTHA0236	TTHA0236 conserved hypothetical protein 229423:230754 reverse MW:48919	HB8-TTHA0236	0
TT_C1748 TT_C1748 hypothetical protein 1659288:1659647 forward MW:13201	HB8-TTHA0238	TTHA0238 hypothetical protein 231701:232060 reverse MW:13173	HB8-TTHA0238	6.19064e-57
TT_C1680 TT_C1680 hypothetical protein 1595113:1595709 reverse MW:20921	HB8-TTHA0302	TTHA0302 hypothetical protein 290132:290341 forward MW:7513	HB8-TTHA0302	5.56181e-35
TT_C0042 TT_C0042 hypothetical protein 39291:39608 forward MW:11762	HB8-TTHA0410	TTHA0410 hypothetical protein 389286:389927 forward MW:23977	HB8-TTHA0410	4.99505e-52
TT_C0077 TT_C0077 ribonuclease P protein subunit 67455:68033 reverse MW:21048	HB8-TTHA0445	TTHA0445 ribonuclease P protein component 417775:418008 reverse MW:8757	HB8-TTHA0445	4.41034e-37
TT_C0081 livM branched-chain amino acid transport system permease protein livM 71652:72752 forward MW:39796	HB8-TTHA0450	TTHA0450 branched-chain amino acid ABC transporter, permease protein 422006:423073 forward MW:39123	HB8-TTHA0450	1.0322e-129
TT_C0090 TT_C0090 hypothetical protein 80017:80790 forward MW:28933	HB8-TTHA0459	TTHA0459 hypothetical protein 430338:431111 forward MW:29053	HB8-TTHA0459	1.87308e-121
TT_C0101 appD oligopeptide transport ATP-binding protein appD 90230:91252 forward MW:37705	HB8-TTHA0472	TTHA0472 peptide ABC transporter, ATP-binding protein 441587:442609 forward MW:37658	HB8-TTHA0472	0
TT_C0102 appF oligopeptide transport ATP-binding protein appF 91249:92232 forward MW:36194	HB8-TTHA0473	TTHA0473 peptide ABC transporter, ATP-binding protein 442606:443589 forward MW:36194	HB8-TTHA0473	0
TT_C0132 merR probable transcriptional regulator, merR family 117218:117913 forward MW:26614	HB8-TTHA0508	TTHA0508 transcriptional regulator, MerR family 473046:473747 forward MW:26871	HB8-TTHA0508	6.13364e-119
TT_C1879 TT_C1879 hypothetical cytosolic protein 1784640:1786346 forward MW:63904	HB8-TTHA0522	TTHA0522 conserved hypothetical protein 485068:486798 forward MW:63942	HB8-TTHA0522	1.80512e-48
TT_C0179 TT_C0179 hypothetical protein 161450:161761 forward MW:11454	HB8-TTHA0547	TTHA0547 hypothetical protein 510962:511273 forward MW:11470	HB8-TTHA0547	3.28482e-54
TT_C0242 TT_C0242 biotin synthase 228534:229523 forward MW:36330	HB8-TTHA0607	TTHA0607 biotin synthase (biotin synthetase) 574551:575540 forward MW:36388	HB8-TTHA0607	0
TT_C0261 TT_C0261 large-conductance mechanosensitive channel 252994:253368 reverse MW:13730	HB8-TTHA0627	TTHA0627 large-conductance mechanosensitive channel 599221:599595 reverse MW:13730	HB8-TTHA0627	3.38313e-66
TT_C0270 TT_C0270 probable nucleotidyltransferase 259319:259705 forward MW:14705	HB8-TTHA0636	TTHA0636 conserved hypothetical protein 605563:605922 forward MW:13673	HB8-TTHA0636	6.2051e-63
TT_C0318 TT_C0318 putative oxidoreductase 304005:304943 forward MW:33246	HB8-TTHA0677	TTHA0677 putative oxidoreductase 641845:642783 forward MW:33203	HB8-TTHA0677	1.07635e-166
TT_C0348 TT_C0348 hypothetical conserved protein 334590:334865 reverse MW:9934	HB8-TTHA0700	TTHA0700 conserved hypothetical protein 664045:664320 reverse MW:9934	HB8-TTHA0700	2.05965e-47
TT_P0216 TT_P0216 hypothetical protein 214183:214791 forward MW:22356	HB8-TTHA0703	TTHA0703 cell wall endopeptidase, family M23/M37 666579:667694 forward MW:41139	HB8-TTHA0703	5.23114e-18
TT_C0354 TT_C0354 cation-transporting ATPase 339638:341689 forward MW:71815	HB8-TTHA0706	TTHA0706 cation-transporting ATPase 669093:671147 forward MW:71914	HB8-TTHA0706	0
TT_C0372 TT_C0372 serine protease 356874:358250 forward MW:48197	HB8-TTHA0724	TTHA0724 serine protease 686268:687572 forward MW:46151	HB8-TTHA0724	5.0019e-110
TT_C0405 TT_C0405 hypothetical protein 393195:393908 reverse MW:26302	HB8-TTHA0757	TTHA0757 hypothetical protein 723761:724474 reverse MW:26372	HB8-TTHA0757	3.07169e-128
TT_C0414 TT_C0414 mannitol-binding protein 402015:403100 forward MW:40730	HB8-TTHA0766	TTHA0766 ABC transporter, solute-binding protein 732580:733665 forward MW:40761	HB8-TTHA0766	0
TT_C0416 TT_C0416 tripartite transporter, large subunit 403607:404920 forward MW:47043	HB8-TTHA0768	TTHA0768 putative large integral membrane transport protein 734172:735485 forward MW:47043	HB8-TTHA0768	0
TT_C0423 TT_C0423 hypothetical protein 412991:413527 reverse MW:18674	HB8-TTHA0778	TTHA0778 hypothetical protein 747340:747861 reverse MW:18155	HB8-TTHA0778	1.3882e-48
TT_C0402 TT_C0402 hypothetical conserved protein 389315:390418 forward MW:41865	HB8-TTHA0798	TTHA0798 GGDEF domain protein 762972:763922 forward MW:35250	HB8-TTHA0798	3.28625e-61
TT_C0447 TT_C0447 prephenate dehydrogenase 434584:436065 reverse MW:50195	HB8-TTHA0799	TTHA0799 prephenate dehydrogenase 763907:764986 reverse MW:38916	HB8-TTHA0799	1.30612e-76
TT_C0521 TT_C0521 glutamyl-tRNA(Gln) amidotransferase subunit C 504537:504815 reverse MW:10345	HB8-TTHA0876	TTHA0876 glutamyl-tRNA(Gln) amidotransferase subunit C 835149:835427 reverse MW:10242	HB8-TTHA0876	6.61533e-37
TT_C0278 TT_C0278 hypothetical protein 267477:268067 reverse MW:21814	HB8-TTHA0884	TTHA0884 probable transposase 841486:842001 reverse MW:19822	HB8-TTHA0884	3.02263e-35
TT_P0109 TT_P0109 hypothetical protein 101055:101591 reverse MW:18588	HB8-TTHA0917	TTHA0917 hypothetical protein 872539:872838 reverse MW:10155	HB8-TTHA0917	1.92556e-13
TT_P0205 TT_P0205 probable DNA-binding protein 204207:204539 reverse MW:12464	HB8-TTHA0921	TTHA0921 transposase (probable DNA-binding protein 1A) 873211:874164 reverse MW:35322	HB8-TTHA0921	1.28562e-53
TT_P0109 TT_P0109 hypothetical protein 101055:101591 reverse MW:18588	HB8-TTHA0923	TTHA0923 hypothetical protein 874437:874670 reverse MW:8873	HB8-TTHA0923	8.22614e-12
TT_C0576 TT_C0576 hypothetical protein 560079:561038 reverse MW:34948	HB8-TTHA0944	TTHA0944 hypothetical protein 891674:892633 reverse MW:34976	HB8-TTHA0944	0
TT_C0654 TT_C0654 hypothetical protein 642892:643176 forward MW:10499	HB8-TTHA1021	TTHA1021 hypothetical protein 971180:971407 forward MW:8547	HB8-TTHA1021	1.38652e-16
TT_C0658 TT_C0658 hypothetical protein 646020:646355 forward MW:12401	HB8-TTHA1023	TTHA1023 hypothetical protein 973272:973607 forward MW:12432	HB8-TTHA1023	7.37025e-53
TT_C0664 TT_C0664 hypothetical conserved protein 651303:651770 forward MW:17388	HB8-TTHA1026	TTHA1026 conserved hypothetical protein 976592:976771 forward MW:6730	HB8-TTHA1026	7.91385e-26
TT_C0665 TT_C0665 transposase 651891:653066 forward MW:44239	HB8-TTHA1027	TTHA1027 DNA integration/recombination/invertion protein 976892:978067 forward MW:44302	HB8-TTHA1027	0
TT_C1876 TT_C1876 DNA integration/recombination/invertion protein 1778579:1779757 reverse MW:44360	HB8-TTHA1027	TTHA1027 DNA integration/recombination/invertion protein 976892:978067 forward MW:44302	HB8-TTHA1027	0
TT_C0840 TT_C0840 hypothetical protein 818842:819183 reverse MW:12866	HB8-TTHA1201	TTHA1201 conserved hypothetical protein 1144791:1145132 reverse MW:12628	HB8-TTHA1201	6.6814e-55
TT_C0848 TT_C0848 acetyltransferase 824755:825282 reverse MW:19576	HB8-TTHA1209	TTHA1209 probable acetyltransferase 1150803:1151330 reverse MW:19546	HB8-TTHA1209	2.35639e-95
TT_C0930 TT_C0930 hypothetical protein 911073:911417 reverse MW:13342	HB8-TTHA1297	TTHA1297 hypothetical protein 1237350:1237694 reverse MW:13342	HB8-TTHA1297	1.68397e-61
TT_C0941 TT_C0941 hypothetical protein 920635:920967 reverse MW:11969	HB8-TTHA1307	TTHA1307 hypothetical protein 1246911:1247243 reverse MW:11997	HB8-TTHA1307	1.34039e-53
TT_C0999 TT_C0999 hypothetical conserved protein 978824:979831 reverse MW:38137	HB8-TTHA1364	TTHA1364 conserved hypothetical protein 1301628:1302641 reverse MW:38426	HB8-TTHA1364	2.22598e-180
TT_C1065 TT_C1065 long-chain-fatty-acid-CoA ligase 1035075:1036721 forward MW:61014	HB8-TTHA1430	TTHA1430 long-chain fatty acid--CoA ligase 1358638:1360284 forward MW:60987	HB8-TTHA1430	0
TT_C1099 TT_C1099 long-chain-fatty-acid-CoA ligase 1066141:1067823 forward MW:62489	HB8-TTHA1463	TTHA1463 long-chain-fatty-acid--CoA ligase 1389147:1390829 forward MW:62624	HB8-TTHA1463	0
TT_C1117 TT_C1117 thioredoxin 1086151:1086573 reverse MW:15147	HB8-TTHA1481	TTHA1481 thioredoxin 1409156:1409578 reverse MW:15161	HB8-TTHA1481	4.93511e-76
TT_C1143 hemD putative uroporphyrinogen-III synthase hemD 1112295:1112972 reverse MW:23962	HB8-TTHA1507	TTHA1507 probable uroporphyrinogen III synthase 1435207:1435887 reverse MW:24061	HB8-TTHA1507	1.65654e-117
TT_C1148 TT_C1148 putative nucleotidyltransferase 1115168:1115440 reverse MW:9985	HB8-TTHA1512	TTHA1512 putative nucleotidyltransferase 1438080:1438352 reverse MW:9985	HB8-TTHA1512	4.10075e-46
TT_C0445 TT_C0445 hypothetical protein 432592:434178 reverse MW:59014	HB8-TTHA1537	TTHA1537 conserved hypothetical protein 1463279:1464883 reverse MW:59826	HB8-TTHA1537	0
TT_C1174 TT_C1174 conserved hypothetical protein 1141900:1143486 reverse MW:59018	HB8-TTHA1537	TTHA1537 conserved hypothetical protein 1463279:1464883 reverse MW:59826	HB8-TTHA1537	0
TT_P0154 TT_P0154 hypothetical protein 156490:158076 reverse MW:59131	HB8-TTHA1537	TTHA1537 conserved hypothetical protein 1463279:1464883 reverse MW:59826	HB8-TTHA1537	0
TT_C1284 TT_C1284 nucleotidyltransferase 1239720:1240055 reverse MW:13037	HB8-TTHA1648	TTHA1648 conserved hypothetical protein 1564011:1564142 reverse MW:4953	HB8-TTHA1648	4.82318e-19
TT_C1285 TT_C1285 nucleotidyltransferase 1240052:1240339 reverse MW:10582	HB8-TTHA1649	TTHA1649 nucleotidyltransferase 1564182:1564469 reverse MW:10582	HB8-TTHA1649	1.65828e-46
TT_C1292 TT_C1292 hypothetical protein 1246958:1247401 reverse MW:15871	HB8-TTHA1656	TTHA1656 hypothetical protein 1571088:1571531 reverse MW:15875	HB8-TTHA1656	2.83616e-82
TT_C1330 TT_C1330 elongation factor Tu 1266966:1268186 reverse MW:44782	HB8-TTHA1694	TTHA1694 elongation factor Tu (EF-Tu) 1591096:1592316 reverse MW:44782	HB8-TTHA1694	0
TT_C1734 TT_C1734 elongation factor Tu 1649913:1651133 forward MW:44782	HB8-TTHA1694	TTHA1694 elongation factor Tu (EF-Tu) 1591096:1592316 reverse MW:44782	HB8-TTHA1694	0
TT_C1362 TT_C1362 hypothetical conserved protein 1295659:1296177 forward MW:19390	HB8-TTHA1725	TTHA1725 conserved hypothetical protein 1619475:1619843 forward MW:14100	HB8-TTHA1725	2.33861e-68
TT_C1495 TT_C1495 hypothetical protein 1419652:1420596 forward MW:33645	HB8-TTHA1847	TTHA1847 hypothetical protein 1730100:1732364 forward MW:83374	HB8-TTHA1847	1.54493e-101
TT_C1499 TT_C1499 undefined product 1424383:1425717 forward MW:48316	HB8-TTHA1850	TTHA1850 hypothetical protein 1735370:1736113 forward MW:26667	HB8-TTHA1850	1.9963e-65
TT_P0097 TT_P0097 hypothetical conserved protein 89293:89697 forward MW:14916	HB8-TTHB009	TTHB009 conserved hypothetical protein 3555:3959 forward MW:14875	HB8-TTHB009	3.05969e-69
TT_C0400 TT_C0400 hypothetical protein 387591:388313 reverse MW:26332	HB8-TTHB024	TTHB024 hypothetical protein 15489:16319 forward MW:30864	HB8-TTHB024	6.06718e-92
TT_C0444 TT_C0444 hypothetical conserved protein 431544:432491 forward MW:35916	HB8-TTHB024	TTHB024 hypothetical protein 15489:16319 forward MW:30864	HB8-TTHB024	5.12381e-125
TT_C1883 TT_C1883 hypothetical conserved protein 1790230:1790955 forward MW:26631	HB8-TTHB024	TTHB024 hypothetical protein 15489:16319 forward MW:30864	HB8-TTHB024	8.86529e-101
TT_P0080 TT_P0080 hypothetical conserved protein 74910:75857 reverse MW:35916	HB8-TTHB024	TTHB024 hypothetical protein 15489:16319 forward MW:30864	HB8-TTHB024	5.12381e-125
TT_P0121 TT_P0121 hypothetical conserved protein 112661:113221 forward MW:20668	HB8-TTHB024	TTHB024 hypothetical protein 15489:16319 forward MW:30864	HB8-TTHB024	6.64091e-74
TT_C1974 TT_C1974 hypothetical conserved protein 1878545:1878901 reverse MW:13196	HB8-TTHB049	TTHB049 alpha-ribazole-5'-phosphate phosphatase 42538:43071 forward MW:19602	HB8-TTHB049	2.59666e-96
TT_P0012 TT_P0012 precorrin-4 C11-methyltransferase 9634:10377 forward MW:26002	HB8-TTHB055	TTHB055 precorrin-4 C11-methyltransferase 47663:48406 forward MW:26002	HB8-TTHB055	2.45988e-134
TT_P0020 TT_P0020 hypothetical conserved protein 15946:16371 forward MW:15522	HB8-TTHB063	TTHB063 conserved hypothetical protein 54005:54436 forward MW:15621	HB8-TTHB063	4.77122e-75
TT_P0143 TT_P0143 hypothetical conserved protein 145796:146047 reverse MW:9505	HB8-TTHB107	TTHB107 conserved hypothetical protein 95716:95976 forward MW:9894	HB8-TTHB107	6.15347e-28
TT_P0142 TT_P0142 putative plasmid stability protein Y4JK 145383:145799 reverse MW:15256	HB8-TTHB108	TTHB108 plasmid stability protein 95997:96389 forward MW:14264	HB8-TTHB108	5.25502e-49
TT_P0068 TT_P0068 hypothetical conserved protein 61953:62345 forward MW:14698	HB8-TTHB111	TTHB111 conserved hypothetical protein 99060:99452 forward MW:14698	HB8-TTHB111	1.35212e-67
TT_P0075 TT_P0075 hypothetical protein 68624:69061 forward MW:15624	HB8-TTHB117	TTHB117 putative type IV pilin 105746:106165 forward MW:14878	HB8-TTHB117	3.64272e-67
TT_C1432 TT_C1432 transposase 1356338:1357495 reverse MW:44348	HB8-TTHB129	TTHB129 transposase 118438:119658 reverse MW:46689	HB8-TTHB129	5.80073e-101
TT_P0215 TT_P0215 hypothetical protein 213734:213997 reverse MW:9815	HB8-TTHB145	TTHB145 conserved hypothetical protein 132455:133402 forward MW:34819	HB8-TTHB145	1.70762e-31
TT_P0108 TT_P0108 hypothetical protein 99853:100311 reverse MW:16127	HB8-TTHB153	TTHB153 hypothetical protein 143528:143986 reverse MW:16127	HB8-TTHB153	1.95182e-82
TT_P0205 TT_P0205 probable DNA-binding protein 204207:204539 reverse MW:12464	HB8-TTHB154	TTHB154 transposase 144854:145807 reverse MW:35322	HB8-TTHB154	1.28562e-53
TT_P0141 TT_P0141 hypothetical protein 144917:145402 forward MW:17212	HB8-TTHB174	TTHB174 sensor histidine kinase-like protein 166632:167372 reverse MW:26919	HB8-TTHB174	2.21367e-20
TT_P0131 TT_P0131 hypothetical protein 131056:131565 forward MW:17768	HB8-TTHB183	TTHB183 hypothetical protein 184728:187718 forward MW:102754	HB8-TTHB183	8.35339e-52
TT_P0146 TT_P0146 hypothetical protein 148362:149594 forward MW:45991	HB8-TTHB198	TTHB198 hypothetical protein 206364:207572 forward MW:45068	HB8-TTHB198	0
TT_P0147 TT_P0147 hypothetical protein 149874:152447 forward MW:95465	HB8-TTHB199	TTHB199 hypothetical protein 207574:210417 forward MW:105801	HB8-TTHB199	0
TT_P0199 TT_P0199 hypothetical protein 195797:198097 forward MW:85638	HB8-TTHB227	TTHB227 hypothetical protein 231677:233977 forward MW:85640	HB8-TTHB227	0
TT_P0201 TT_P0201 hypothetical protein 198859:199773 forward MW:34426	HB8-TTHB229	TTHB229 hypothetical protein 234739:235653 forward MW:34427	HB8-TTHB229	2.17859e-171
TT_P0204 TT_P0204 hypothetical conserved protein 202189:202983 forward MW:28989	HB8-TTHB231	TTHB231 conserved hypothetical protein 238073:238867 forward MW:28945	HB8-TTHB231	4.00051e-145
TT_P0182 TT_P0182 transposase 180192:181181 reverse MW:37917	HB8-TTHB232	TTHB232 transposase 239306:240526 reverse MW:46633	HB8-TTHB232	9.76342e-90
TT_C1499 TT_C1499 undefined product 1424383:1425717 forward MW:48316	TSC_c00080	TSC_c00080 putative lipoprotein 8715:9512 reverse MW:29349	TSC_c00080	7.51031e-42
TT_C1795 TT_C1795 undefined product 1702396:1703280 forward MW:31749	TSC_c00130	folP dihydropteroate synthase 12024:12842 reverse MW:29400	TSC_c00130	1.68068e-127
TT_C1088 TT_C1088 protease I 1057413:1057973 forward MW:20352	TSC_c00660	TSC_c00660 intracellular protease 1 52314:52817 forward MW:18187	TSC_c00660	8.43303e-27
TT_C1804 TT_C1804 hypothetical conserved protein 1711316:1711762 reverse MW:16506	TSC_c00770	TSC_c00770 conserved hypothetical protein 60105:60566 reverse MW:16507	TSC_c00770	2.43112e-30
TT_C0840 TT_C0840 hypothetical protein 818842:819183 reverse MW:12866	TSC_c01120	TSC_c01120 conserved domain protein 96628:96984 reverse MW:13898	TSC_c01120	9.64294e-27
TT_C1284 TT_C1284 nucleotidyltransferase 1239720:1240055 reverse MW:13037	TSC_c01120	TSC_c01120 conserved domain protein 96628:96984 reverse MW:13898	TSC_c01120	1.74382e-17
TT_C1148 TT_C1148 putative nucleotidyltransferase 1115168:1115440 reverse MW:9985	TSC_c01130	TSC_c01130 DNA polymerase beta domain protein region 96977:97270 reverse MW:10826	TSC_c01130	5.25677e-24
TT_C1748 TT_C1748 hypothetical protein 1659288:1659647 forward MW:13201	TSC_c02300	TSC_c02300 conserved hypothetical protein 192104:192475 forward MW:13422	TSC_c02300	1.42314e-34
TT_C1750 TT_C1750 methyltransferase 1660594:1661925 forward MW:48933	TSC_c02320	TSC_c02320 methyltransferase 193518:195230 forward MW:62644	TSC_c02320	0
TT_C0284 TT_C0284 pleiotropic regulatory protein 274347:275462 reverse MW:40398	TSC_c03000	spsC spore coat polysaccharide biosynthesis protein SpsC 260604:261731 forward MW:40941	TSC_c03000	3.82604e-46
TT_C1117 TT_C1117 thioredoxin 1086151:1086573 reverse MW:15147	TSC_c03580	trxA thioredoxin 306760:307092 forward MW:12343	TSC_c03580	9.67125e-29
TT_C1362 TT_C1362 hypothetical conserved protein 1295659:1296177 forward MW:19390	TSC_c03810	TSC_c03810 conserved hypothetical protein 326070:326585 reverse MW:19281	TSC_c03810	2.41798e-68
TT_C1973 TT_C1973 cbs domain proteins 1877570:1878517 reverse MW:33664	TSC_c04480	TSC_c04480 CBS domain containing protein 393499:394386 reverse MW:32024	TSC_c04480	2.52561e-90
TT_C0285 TT_C0285 UDP-N-acetylglucosamine 2-epimerase 275459:276556 reverse MW:40834	TSC_c05280	wecB UDP-N-acetylglucosamine 2-epimerase 481908:483026 reverse MW:41001	TSC_c05280	1.62962e-38
TT_C0132 merR probable transcriptional regulator, merR family 117218:117913 forward MW:26614	TSC_c05460	TSC_c05460 transcriptional regulator, MerR family 497598:498296 forward MW:26485	TSC_c05460	3.34542e-109
TT_C1065 TT_C1065 long-chain-fatty-acid-CoA ligase 1035075:1036721 forward MW:61014	TSC_c05550	fadD long-chain-fatty-acid--CoA ligase 504843:506489 reverse MW:61053	TSC_c05550	0
TT_C1430 TT_C1430 hypothetical protein 1354087:1355922 forward MW:69238	TSC_c05610	TSC_c05610 conserved hypothetical protein 511837:513678 reverse MW:69142	TSC_c05610	0
TT_C0077 TT_C0077 ribonuclease P protein subunit 67455:68033 reverse MW:21048	TSC_c05700	rnpA ribonuclease P protein component 523938:524132 reverse MW:7382	TSC_c05700	1.84717e-17
TT_C0081 livM branched-chain amino acid transport system permease protein livM 71652:72752 forward MW:39796	TSC_c05750	TSC_c05750 branched-chain amino acid ABC transporter, permease protein 528165:529232 forward MW:39328	TSC_c05750	1.87361e-116
TT_C0042 TT_C0042 hypothetical protein 39291:39608 forward MW:11762	TSC_c05800	TSC_c05800 conserved hypothetical protein 533287:533991 forward MW:25590	TSC_c05800	1.88028e-26
TT_C0664 TT_C0664 hypothetical conserved protein 651303:651770 forward MW:17388	TSC_c06670	TSC_c06670 DNA binding domain, excisionase family, putative 606472:606651 reverse MW:6748	TSC_c06670	6.75561e-25
TT_C0654 TT_C0654 hypothetical protein 642892:643176 forward MW:10499	TSC_c06740	TSC_c06740 conserved hypothetical protein 612657:612935 reverse MW:10265	TSC_c06740	5.86052e-23
TT_C0653 TT_C0653 hypothetical protein 642216:642881 forward MW:25922	TSC_c06750	TSC_c06750 conserved hypothetical protein 612956:613702 reverse MW:28896	TSC_c06750	1.35728e-15
TT_C0158 TT_C0158 probable two-component sensor 140646:141611 reverse MW:35143	TSC_c06980	TSC_c06980 probable two-component sensor 636999:637949 reverse MW:34995	TSC_c06980	1.96381e-124
TT_C0402 TT_C0402 hypothetical conserved protein 389315:390418 forward MW:41865	TSC_c07190	TSC_c07190 ggdef domain protein 660240:661175 forward MW:35099	TSC_c07190	6.38939e-70
TT_C0447 TT_C0447 prephenate dehydrogenase 434584:436065 reverse MW:50195	TSC_c07200	tyrA prephenate dehydrogenase 661172:662251 reverse MW:38780	TSC_c07200	3.1922e-73
TT_C1285 TT_C1285 nucleotidyltransferase 1240052:1240339 reverse MW:10582	TSC_c07770	TSC_c07770 DNA polymerase beta domain protein region 714087:714392 reverse MW:11634	TSC_c07770	1.5522e-15
TT_C1428 TT_C1428 hypothetical protein 1351412:1352938 forward MW:58843	TSC_c08220	TSC_c08220 type I restriction-modification system, subunit M 773601:775169 reverse MW:58770	TSC_c08220	1.30666e-32
TT_C0179 TT_C0179 hypothetical protein 161450:161761 forward MW:11454	TSC_c08240	TSC_c08240 conserved hypothetical protein 775980:776285 forward MW:11231	TSC_c08240	8.3272e-40
TT_C0372 TT_C0372 serine protease 356874:358250 forward MW:48197	TSC_c08600	TSC_c08600 serine protease 807232:808563 forward MW:46547	TSC_c08600	3.82871e-111
TT_C0348 TT_C0348 hypothetical conserved protein 334590:334865 reverse MW:9934	TSC_c09160	rplG 50S ribosomal protein L7Ae family protein 869501:869779 reverse MW:10137	TSC_c09160	4.20551e-31
TT_C0270 TT_C0270 probable nucleotidyltransferase 259319:259705 forward MW:14705	TSC_c09950	TSC_c09950 nucleotidyltransferase substrate-binding protein 946315:946713 reverse MW:15396	TSC_c09950	4.65517e-47
TT_C0658 TT_C0658 hypothetical protein 646020:646355 forward MW:12401	TSC_c10140	TSC_c10140 conserved hypothetical protein 960678:961070 reverse MW:14657	TSC_c10140	1.98537e-30
TT_C1974 TT_C1974 hypothetical conserved protein 1878545:1878901 reverse MW:13196	TSC_c11670	TSC_c11670 alpha-ribazole-5'-phosphate phosphatase 1109087:1109623 reverse MW:19958	TSC_c11670	3.77465e-72
TT_P0012 TT_P0012 precorrin-4 C11-methyltransferase 9634:10377 forward MW:26002	TSC_c11740	cobA uroporphyrinogen-III C-methyltransferase 1114980:1115732 reverse MW:27208	TSC_c11740	1.84003e-13
TT_C0318 TT_C0318 putative oxidoreductase 304005:304943 forward MW:33246	TSC_c11830	TSC_c11830 putative oxidoreductase 1122185:1123147 forward MW:34156	TSC_c11830	1.00435e-117
TT_C0521 TT_C0521 glutamyl-tRNA(Gln) amidotransferase subunit C 504537:504815 reverse MW:10345	TSC_c13320	gatC glutamyl-tRNA(Gln) amidotransferase, subunit C 1282190:1282468 forward MW:10370	TSC_c13320	1.8329e-32
TT_C0261 TT_C0261 large-conductance mechanosensitive channel 252994:253368 reverse MW:13730	TSC_c14280	mscL large conductance mechanosensitive channel protein 1374316:1374696 reverse MW:13515	TSC_c14280	8.18607e-40
TT_C0158 TT_C0158 probable two-component sensor 140646:141611 reverse MW:35143	TSC_c14590	TSC_c14590 two-component sensor histidine kinase 1401408:1403096 reverse MW:61966	TSC_c14590	1.67866e-32
TT_C0414 TT_C0414 mannitol-binding protein 402015:403100 forward MW:40730	TSC_c15490	TSC_c15490 mannitol-binding protein 1488849:1489931 forward MW:40556	TSC_c15490	0
TT_C0416 TT_C0416 tripartite transporter, large subunit 403607:404920 forward MW:47043	TSC_c15510	TSC_c15510 trap dicarboxylate transporter 1490459:1491772 forward MW:47253	TSC_c15510	0
TT_C0354 TT_C0354 cation-transporting ATPase 339638:341689 forward MW:71815	TSC_c15530	cadA cadmium-translocating P-type ATPase 1492412:1494466 reverse MW:71850	TSC_c15530	0
TT_C1428 TT_C1428 hypothetical protein 1351412:1352938 forward MW:58843	TSC_c15640	TSC_c15640 type I restriction-modification system, subunit M 1505296:1506867 forward MW:58924	TSC_c15640	1.15261e-33
TT_P0172 TT_P0172 diguanylate cyclase/phosphodiesterase domain 1 (GGDEF) 171472:172440 forward MW:34600	TSC_c17260	TSC_c17260 ggdef domain protein 1636163:1638403 forward MW:81117	TSC_c17260	6.8862e-13
TT_C0423 TT_C0423 hypothetical protein 412991:413527 reverse MW:18674	TSC_c18350	TSC_c18350 putative lipoprotein 1737071:1737607 forward MW:19304	TSC_c18350	9.16064e-15
TT_C0941 TT_C0941 hypothetical protein 920635:920967 reverse MW:11969	TSC_c18460	TSC_c18460 conserved hypothetical protein 1749876:1750211 reverse MW:12483	TSC_c18460	3.99324e-29
TT_C0999 TT_C0999 hypothetical conserved protein 978824:979831 reverse MW:38137	TSC_c18900	TSC_c18900 restriction endonuclease 1794029:1795024 forward MW:36997	TSC_c18900	3.8337e-118
TT_C1088 TT_C1088 protease I 1057413:1057973 forward MW:20352	TSC_c18950	TSC_c18950 protease I 1798898:1799452 forward MW:20182	TSC_c18950	5.257e-103
TT_C1099 TT_C1099 long-chain-fatty-acid-CoA ligase 1066141:1067823 forward MW:62489	TSC_c19070	TSC_c19070 long-chain-fatty-acid--CoA ligase 1807652:1809334 forward MW:62509	TSC_c19070	0
TT_C0102 appF oligopeptide transport ATP-binding protein appF 91249:92232 forward MW:36194	TSC_c19680	appF oligopeptide transport ATP-binding protein AppF 1863545:1864528 reverse MW:36137	TSC_c19680	5.62342e-180
TT_C0101 appD oligopeptide transport ATP-binding protein appD 90230:91252 forward MW:37705	TSC_c19690	appD oligopeptide transport ATP-binding protein AppD 1864525:1865544 reverse MW:37735	TSC_c19690	0
TT_C0090 TT_C0090 hypothetical protein 80017:80790 forward MW:28933	TSC_c20170	TSC_c20170 CDP-alcohol phosphatidyltransferase family 1910252:1911025 reverse MW:29638	TSC_c20170	1.45797e-93
TT_C1143 hemD putative uroporphyrinogen-III synthase hemD 1112295:1112972 reverse MW:23962	TSC_c21710	hemD2 uroporphyrinogen-III synthase 2050247:2050885 reverse MW:22786	TSC_c21710	7.09172e-80
TT_P0172 TT_P0172 diguanylate cyclase/phosphodiesterase domain 1 (GGDEF) 171472:172440 forward MW:34600	TSC_c21880	TSC_c21880 ggdef domain protein 2064465:2065640 forward MW:43291	TSC_c21880	2.55059e-14
TT_P0079 TT_P0079 hypothetical conserved protein 72896:74881 reverse MW:72557	TSC_c24240	TSC_c24240 HD-hydrolase domain 2278564:2280135 reverse MW:58150	TSC_c24240	1.56256e-45
TT_C1680 TT_C1680 hypothetical protein 1595113:1595709 reverse MW:20921	TSC_c24410	TSC_c24410 glutaredoxin domain protein 2291346:2291612 forward MW:9475	TSC_c24410	4.18806e-35
TT_P0020 TT_P0020 hypothetical conserved protein 15946:16371 forward MW:15522	TSC_p800070	TSC_p800070 hepn domain protein 4086:4466 forward MW:14420	TSC_p800070	4.27016e-26

## Sheet: Sheet2
Table S6: Putative alien genes in Thermus thermouphilus HB27 and their homologs in HB8 and SA01. The blocks are shaded accordingly: e-value - increasing from red to orange; green - no hit; blue - putative alien gene. 56% and 35% of the HB27 sequences had homologs, while 37% and 6% were also predicted as alien in HB8 and SA01 respectively. 29% of the HB27 sequences had homologs in both HB8 and SA01
Query ID in HB27		HB8 Hits			SA01 Hits
TT_C0042 TT_C0042 hypothetical protein 39291:39608 forward MW:11762	TTHHA0410	TTHA0410 hypothetical protein 389286:389927 forward MW:23977	4.99505e-52	TSC_c05800	TSC_c05800 conserved hypothetical protein 533287:533991 forward MW:25590	1.88028e-26
TT_C0077 TT_C0077 ribonuclease P protein subunit 67455:68033 reverse MW:21048	TTHHA0445	TTHA0445 ribonuclease P protein component 417775:418008 reverse MW:8757	4.41034e-37	TSC_c05700	rnpA ribonuclease P protein component 523938:524132 reverse MW:7382	1.84717e-17
TT_C0081 livM branched-chain amino acid transport system permease protein livM 71652:72752 forward MW:39796	TTHHA0450	TTHA0450 branched-chain amino acid ABC transporter, permease protein 422006:423073 forward MW:39123	1.0322e-129	TSC_c05750	TSC_c05750 branched-chain amino acid ABC transporter, permease protein 528165:529232 forward MW:39328	1.87361e-116
TT_C0090 TT_C0090 hypothetical protein 80017:80790 forward MW:28933	TTHHA0459	TTHA0459 hypothetical protein 430338:431111 forward MW:29053	1.87308e-121	TSC_c20170	TSC_c20170 CDP-alcohol phosphatidyltransferase family 1910252:1911025 reverse MW:29638	1.45797e-93
TT_C0101 appD oligopeptide transport ATP-binding protein appD 90230:91252 forward MW:37705	TTHHA0472	TTHA0472 peptide ABC transporter, ATP-binding protein 441587:442609 forward MW:37658	0	TSC_c19690	appD oligopeptide transport ATP-binding protein AppD 1864525:1865544 reverse MW:37735	0
TT_C0102 appF oligopeptide transport ATP-binding protein appF 91249:92232 forward MW:36194	TTHHA0473	TTHA0473 peptide ABC transporter, ATP-binding protein 442606:443589 forward MW:36194	0	TSC_c19680	appF oligopeptide transport ATP-binding protein AppF 1863545:1864528 reverse MW:36137	5.62342e-180
TT_C0132 merR probable transcriptional regulator, merR family 117218:117913 forward MW:26614	TTHHA0508	TTHA0508 transcriptional regulator, MerR family 473046:473747 forward MW:26871	6.13364e-119	TSC_c05460	TSC_c05460 transcriptional regulator, MerR family 497598:498296 forward MW:26485	3.34542e-109
TT_C0158 TT_C0158 probable two-component sensor 140646:141611 reverse MW:35143				TSC_c06980	TSC_c06980 probable two-component sensor 636999:637949 reverse MW:34995	1.96381e-124
TT_C0179 TT_C0179 hypothetical protein 161450:161761 forward MW:11454	TTHHA0547	TTHA0547 hypothetical protein 510962:511273 forward MW:11470	3.28482e-54	TSC_c08240	TSC_c08240 conserved hypothetical protein 775980:776285 forward MW:11231	8.3272e-40
TT_C0223 TT_C0223 hypothetical protein 209849:210553 reverse MW:25470
TT_C0242 TT_C0242 biotin synthase 228534:229523 forward MW:36330	TTHHA0607	TTHA0607 biotin synthase (biotin synthetase) 574551:575540 forward MW:36388	0
TT_C0261 TT_C0261 large-conductance mechanosensitive channel 252994:253368 reverse MW:13730	TTHHA0627	TTHA0627 large-conductance mechanosensitive channel 599221:599595 reverse MW:13730	3.38313e-66	TSC_c14280	mscL large conductance mechanosensitive channel protein 1374316:1374696 reverse MW:13515	8.18607e-40
TT_C0270 TT_C0270 probable nucleotidyltransferase 259319:259705 forward MW:14705	TTHHA0636	TTHA0636 conserved hypothetical protein 605563:605922 forward MW:13673	6.2051e-63	TSC_c09950	TSC_c09950 nucleotidyltransferase substrate-binding protein 946315:946713 reverse MW:15396	4.65517e-47
TT_C0273 TT_C0273 transposase 261254:262882 reverse MW:61103
TT_C0277 TT_C0277 hypothetical protein 266351:267457 reverse MW:41444
TT_C0278 TT_C0278 hypothetical protein 267477:268067 reverse MW:21814	TTHHA0884	TTHA0884 probable transposase 841486:842001 reverse MW:19822	3.02263e-35
TT_C0279 TT_C0279 probable glycosyltransferase 268093:268989 reverse MW:34145
TT_C0280 TT_C0280 lipopolysaccharide N-acetylglucosaminyltransferase 268979:270055 reverse MW:40852
TT_C0281 TT_C0281 hypothetical protein 270015:271397 reverse MW:50596
TT_C0282 TT_C0282 asparagine synthetase 271370:273097 reverse MW:66054
TT_C0283 TT_C0283 hypothetical protein 273094:274350 reverse MW:45744
TT_C0284 TT_C0284 pleiotropic regulatory protein 274347:275462 reverse MW:40398				TSC_c03000	spsC spore coat polysaccharide biosynthesis protein SpsC 260604:261731 forward MW:40941	3.82604e-46
TT_C0285 TT_C0285 UDP-N-acetylglucosamine 2-epimerase 275459:276556 reverse MW:40834				TSC_c05280	wecB UDP-N-acetylglucosamine 2-epimerase 481908:483026 reverse MW:41001	1.62962e-38
TT_C0286 TT_C0286 acetyltransferase 276561:277139 reverse MW:20837
TT_C0289 TT_C0289 transposase 279441:280064 reverse MW:22894
TT_C0318 TT_C0318 putative oxidoreductase 304005:304943 forward MW:33246	TTHHA0677	TTHA0677 putative oxidoreductase 641845:642783 forward MW:33203	1.07635e-166	TSC_c11830	TSC_c11830 putative oxidoreductase 1122185:1123147 forward MW:34156	1.00435e-117
TT_C0348 TT_C0348 hypothetical conserved protein 334590:334865 reverse MW:9934	TTHHA0700	TTHA0700 conserved hypothetical protein 664045:664320 reverse MW:9934	2.05965e-47	TSC_c09160	rplG 50S ribosomal protein L7Ae family protein 869501:869779 reverse MW:10137	4.20551e-31
TT_C0354 TT_C0354 cation-transporting ATPase 339638:341689 forward MW:71815	TTHHA0706	TTHA0706 cation-transporting ATPase 669093:671147 forward MW:71914	0	TSC_c15530	cadA cadmium-translocating P-type ATPase 1492412:1494466 reverse MW:71850	0
TT_C0372 TT_C0372 serine protease 356874:358250 forward MW:48197	TTHHA0724	TTHA0724 serine protease 686268:687572 forward MW:46151	5.0019e-110	TSC_c08600	TSC_c08600 serine protease 807232:808563 forward MW:46547	3.82871e-111
TT_C0400 TT_C0400 hypothetical protein 387591:388313 reverse MW:26332	TTHHB024	TTHB024 hypothetical protein 15489:16319 forward MW:30864	6.06718e-92
TT_C0402 TT_C0402 hypothetical conserved protein 389315:390418 forward MW:41865	TTHHA0798	TTHA0798 GGDEF domain protein 762972:763922 forward MW:35250	3.28625e-61	TSC_c07190	TSC_c07190 ggdef domain protein 660240:661175 forward MW:35099	6.38939e-70
TT_C0405 TT_C0405 hypothetical protein 393195:393908 reverse MW:26302	TTHHA0757	TTHA0757 hypothetical protein 723761:724474 reverse MW:26372	3.07169e-128
TT_C0414 TT_C0414 mannitol-binding protein 402015:403100 forward MW:40730	TTHHA0766	TTHA0766 ABC transporter, solute-binding protein 732580:733665 forward MW:40761	0	TSC_c15490	TSC_c15490 mannitol-binding protein 1488849:1489931 forward MW:40556	0
TT_C0416 TT_C0416 tripartite transporter, large subunit 403607:404920 forward MW:47043	TTHHA0768	TTHA0768 putative large integral membrane transport protein 734172:735485 forward MW:47043	0	TSC_c15510	TSC_c15510 trap dicarboxylate transporter 1490459:1491772 forward MW:47253	0
TT_C0423 TT_C0423 hypothetical protein 412991:413527 reverse MW:18674	TTHHA0778	TTHA0778 hypothetical protein 747340:747861 reverse MW:18155	1.3882e-48	TSC_c18350	TSC_c18350 putative lipoprotein 1737071:1737607 forward MW:19304	9.16064e-15
TT_C0444 TT_C0444 hypothetical conserved protein 431544:432491 forward MW:35916	TTHHB024	TTHB024 hypothetical protein 15489:16319 forward MW:30864	5.12381e-125
TT_C0445 TT_C0445 hypothetical protein 432592:434178 reverse MW:59014	TTHHA1537	TTHA1537 conserved hypothetical protein 1463279:1464883 reverse MW:59826	0
TT_C0447 TT_C0447 prephenate dehydrogenase 434584:436065 reverse MW:50195	TTHHA0799	TTHA0799 prephenate dehydrogenase 763907:764986 reverse MW:38916	1.30612e-76	TSC_c07200	tyrA prephenate dehydrogenase 661172:662251 reverse MW:38780	3.1922e-73
TT_C0521 TT_C0521 glutamyl-tRNA(Gln) amidotransferase subunit C 504537:504815 reverse MW:10345	TTHHA0876	TTHA0876 glutamyl-tRNA(Gln) amidotransferase subunit C 835149:835427 reverse MW:10242	6.61533e-37	TSC_c13320	gatC glutamyl-tRNA(Gln) amidotransferase, subunit C 1282190:1282468 forward MW:10370	1.8329e-32
TT_C0563 TT_C0563 Na(+)/H(+) antiporter 548995:550206 reverse MW:42713
TT_C0572 TT_C0572 probable transposase 556245:556868 forward MW:22866
TT_C0576 TT_C0576 hypothetical protein 560079:561038 reverse MW:34948	TTHHA0944	TTHA0944 hypothetical protein 891674:892633 reverse MW:34976	0
TT_C0577 TT_C0577 probable transposase 561059:561682 reverse MW:22838
TT_C0653 TT_C0653 hypothetical protein 642216:642881 forward MW:25922				TSC_c06750	TSC_c06750 conserved hypothetical protein 612956:613702 reverse MW:28896	1.35728e-15
TT_C0654 TT_C0654 hypothetical protein 642892:643176 forward MW:10499	TTHHA1021	TTHA1021 hypothetical protein 971180:971407 forward MW:8547	1.38652e-16	TSC_c06740	TSC_c06740 conserved hypothetical protein 612657:612935 reverse MW:10265	5.86052e-23
TT_C0658 TT_C0658 hypothetical protein 646020:646355 forward MW:12401	TTHHA1023	TTHA1023 hypothetical protein 973272:973607 forward MW:12432	7.37025e-53	TSC_c10140	TSC_c10140 conserved hypothetical protein 960678:961070 reverse MW:14657	1.98537e-30
TT_C0662 TT_C0662 hypothetical protein 649127:649525 forward MW:14423
TT_C0664 TT_C0664 hypothetical conserved protein 651303:651770 forward MW:17388	TTHHA1026	TTHA1026 conserved hypothetical protein 976592:976771 forward MW:6730	7.91385e-26	TSC_c06670	TSC_c06670 DNA binding domain, excisionase family, putative 606472:606651 reverse MW:6748	6.75561e-25
TT_C0665 TT_C0665 transposase 651891:653066 forward MW:44239	TTHHA1027	TTHA1027 DNA integration/recombination/invertion protein 976892:978067 forward MW:44302	0
TT_C0834 TT_C0834 hypothetical conserved protein 813777:814451 reverse MW:23728
TT_C0840 TT_C0840 hypothetical protein 818842:819183 reverse MW:12866	TTHHA1201	TTHA1201 conserved hypothetical protein 1144791:1145132 reverse MW:12628	6.6814e-55	TSC_c01120	TSC_c01120 conserved domain protein 96628:96984 reverse MW:13898	9.64294e-27
TT_C0848 TT_C0848 acetyltransferase 824755:825282 reverse MW:19576	TTHHA1209	TTHA1209 probable acetyltransferase 1150803:1151330 reverse MW:19546	2.35639e-95
TT_C0855 TT_C0855 prepilin-like protein 831932:832513 forward MW:20563
TT_C0858 pilA pilA 835117:835512 forward MW:13901
TT_C0930 TT_C0930 hypothetical protein 911073:911417 reverse MW:13342	TTHHA1297	TTHA1297 hypothetical protein 1237350:1237694 reverse MW:13342	1.68397e-61
TT_C0941 TT_C0941 hypothetical protein 920635:920967 reverse MW:11969	TTHHA1307	TTHA1307 hypothetical protein 1246911:1247243 reverse MW:11997	1.34039e-53	TSC_c18460	TSC_c18460 conserved hypothetical protein 1749876:1750211 reverse MW:12483	3.99324e-29
TT_C0999 TT_C0999 hypothetical conserved protein 978824:979831 reverse MW:38137	TTHHA1364	TTHA1364 conserved hypothetical protein 1301628:1302641 reverse MW:38426	2.22598e-180	TSC_c18900	TSC_c18900 restriction endonuclease 1794029:1795024 forward MW:36997	3.8337e-118
TT_C1065 TT_C1065 long-chain-fatty-acid-CoA ligase 1035075:1036721 forward MW:61014	TTHHA1430	TTHA1430 long-chain fatty acid--CoA ligase 1358638:1360284 forward MW:60987	0	TSC_c05550	fadD long-chain-fatty-acid--CoA ligase 504843:506489 reverse MW:61053	0
TT_C1088 TT_C1088 protease I 1057413:1057973 forward MW:20352				TSC_c00660	TSC_c00660 intracellular protease 1 52314:52817 forward MW:18187	8.43303e-27
TT_C1099 TT_C1099 long-chain-fatty-acid-CoA ligase 1066141:1067823 forward MW:62489	TTHHA1463	TTHA1463 long-chain-fatty-acid--CoA ligase 1389147:1390829 forward MW:62624	0	TSC_c19070	TSC_c19070 long-chain-fatty-acid--CoA ligase 1807652:1809334 forward MW:62509	0
TT_C1117 TT_C1117 thioredoxin 1086151:1086573 reverse MW:15147	TTHHA1481	TTHA1481 thioredoxin 1409156:1409578 reverse MW:15161	4.93511e-76	TSC_c03580	trxA thioredoxin 306760:307092 forward MW:12343	9.67125e-29
TT_C1143 hemD putative uroporphyrinogen-III synthase hemD 1112295:1112972 reverse MW:23962	TTHHA1507	TTHA1507 probable uroporphyrinogen III synthase 1435207:1435887 reverse MW:24061	1.65654e-117	TSC_c21710	hemD2 uroporphyrinogen-III synthase 2050247:2050885 reverse MW:22786	7.09172e-80
TT_C1148 TT_C1148 putative nucleotidyltransferase 1115168:1115440 reverse MW:9985	TTHHA1512	TTHA1512 putative nucleotidyltransferase 1438080:1438352 reverse MW:9985	4.10075e-46	TSC_c01130	TSC_c01130 DNA polymerase beta domain protein region 96977:97270 reverse MW:10826	5.25677e-24
TT_C1174 TT_C1174 conserved hypothetical protein 1141900:1143486 reverse MW:59018	TTHHA1537	TTHA1537 conserved hypothetical protein 1463279:1464883 reverse MW:59826	0
TT_C1217 TT_C1217 hypothetical protein 1179908:1180702 reverse MW:27010
TT_C1284 TT_C1284 nucleotidyltransferase 1239720:1240055 reverse MW:13037	TTHHA1648	TTHA1648 conserved hypothetical protein 1564011:1564142 reverse MW:4953	4.82318e-19	TSC_c01120	TSC_c01120 conserved domain protein 96628:96984 reverse MW:13898	1.74382e-17
TT_C1285 TT_C1285 nucleotidyltransferase 1240052:1240339 reverse MW:10582	TTHHA1649	TTHA1649 nucleotidyltransferase 1564182:1564469 reverse MW:10582	1.65828e-46	TSC_c07770	TSC_c07770 DNA polymerase beta domain protein region 714087:714392 reverse MW:11634	1.5522e-15
TT_C1292 TT_C1292 hypothetical protein 1246958:1247401 reverse MW:15871	TTHHA1656	TTHA1656 hypothetical protein 1571088:1571531 reverse MW:15875	2.83616e-82
TT_C1330 TT_C1330 elongation factor Tu 1266966:1268186 reverse MW:44782	TTHHA1694	TTHA1694 elongation factor Tu (EF-Tu) 1591096:1592316 reverse MW:44782	0
TT_C1362 TT_C1362 hypothetical conserved protein 1295659:1296177 forward MW:19390	TTHHA1725	TTHA1725 conserved hypothetical protein 1619475:1619843 forward MW:14100	2.33861e-68	TSC_c03810	TSC_c03810 conserved hypothetical protein 326070:326585 reverse MW:19281	2.41798e-68
TT_C1364 TT_C1364 hypothetical protein 1297046:1297297 forward MW:9672
TT_C1428 TT_C1428 hypothetical protein 1351412:1352938 forward MW:58843				TSC_c08220	TSC_c08220 type I restriction-modification system, subunit M 773601:775169 reverse MW:58770	1.30666e-32
TT_C1429 TT_C1429 hypothetical protein 1352928:1354073 forward MW:43446
TT_C1430 TT_C1430 hypothetical protein 1354087:1355922 forward MW:69238				TSC_c05610	TSC_c05610 conserved hypothetical protein 511837:513678 reverse MW:69142	0
TT_C1431 TT_C1431 transposase 1355993:1356310 forward MW:11228
TT_C1432 TT_C1432 transposase 1356338:1357495 reverse MW:44348	TTHHB129	TTHB129 transposase 118438:119658 reverse MW:46689	5.80073e-101
TT_C1450 TT_C1450 hypothetical conserved protein 1370910:1371599 forward MW:26601
TT_C1472 TT_C1472 hypothetical protein 1395245:1396363 forward MW:39979
TT_C1495 TT_C1495 hypothetical protein 1419652:1420596 forward MW:33645	TTHHA1847	TTHA1847 hypothetical protein 1730100:1732364 forward MW:83374	1.54493e-101
TT_C1497 TT_C1497 hypothetical protein 1421978:1422844 forward MW:29907
TT_C1499 TT_C1499 undefined product 1424383:1425717 forward MW:48316	TTHHA1850	TTHA1850 hypothetical protein 1735370:1736113 forward MW:26667	1.9963e-65	TSC_c00080	TSC_c00080 putative lipoprotein 8715:9512 reverse MW:29349	7.51031e-42
TT_C1617 TT_C1617 hypothetical conserved protein 1533351:1534040 reverse MW:26601
TT_C1680 TT_C1680 hypothetical protein 1595113:1595709 reverse MW:20921	TTHHA0302	TTHA0302 hypothetical protein 290132:290341 forward MW:7513	5.56181e-35	TSC_c24410	TSC_c24410 glutaredoxin domain protein 2291346:2291612 forward MW:9475	4.18806e-35
TT_C1734 TT_C1734 elongation factor Tu 1649913:1651133 forward MW:44782	TTHHA1694	TTHA1694 elongation factor Tu (EF-Tu) 1591096:1592316 reverse MW:44782	0
TT_C1748 TT_C1748 hypothetical protein 1659288:1659647 forward MW:13201	TTHHA0238	TTHA0238 hypothetical protein 231701:232060 reverse MW:13173	6.19064e-57	TSC_c02300	TSC_c02300 conserved hypothetical protein 192104:192475 forward MW:13422	1.42314e-34
TT_C1750 TT_C1750 methyltransferase 1660594:1661925 forward MW:48933	TTHHA0236	TTHA0236 conserved hypothetical protein 229423:230754 reverse MW:48919	0	TSC_c02320	TSC_c02320 methyltransferase 193518:195230 forward MW:62644	0
TT_C1784 TT_C1784 hypothetical conserved protein 1689601:1690695 reverse MW:41838	TTHHA0202	TTHA0202 conserved hypothetical protein 199103:200197 forward MW:41889	0
TT_C1795 TT_C1795 undefined product 1702396:1703280 forward MW:31749	TTHHA0191	TTHA0191 dihydropteroate synthase 186516:187400 reverse MW:31849	2.1735e-161	TSC_c00130	folP dihydropteroate synthase 12024:12842 reverse MW:29400	1.68068e-127
TT_C1804 TT_C1804 hypothetical conserved protein 1711316:1711762 reverse MW:16506	TTHHA0182	TTHA0182 conserved hypothetical protein 178038:178484 forward MW:16540	2.08047e-78	TSC_c00770	TSC_c00770 conserved hypothetical protein 60105:60566 reverse MW:16507	2.43112e-30
TT_C1836 TT_C1836 hypothetical protein 1744602:1744952 forward MW:11963
TT_C1840 TT_C1840 hypothetical protein 1747298:1747690 forward MW:14137
TT_C1841 TT_C1841 hypothetical protein 1747687:1748427 forward MW:26179
TT_C1842 TT_C1842 hypothetical protein 1748424:1749263 forward MW:30006
TT_C1876 TT_C1876 DNA integration/recombination/invertion protein 1778579:1779757 reverse MW:44360	TTHHA1027	TTHA1027 DNA integration/recombination/invertion protein 976892:978067 forward MW:44302	0
TT_C1877 TT_C1877 hypothetical conserved protein 1780134:1783499 forward MW:127680
TT_C1878 TT_C1878 hypothetical protein 1783504:1784637 forward MW:42923
TT_C1879 TT_C1879 hypothetical cytosolic protein 1784640:1786346 forward MW:63904	TTHHA0522	TTHA0522 conserved hypothetical protein 485068:486798 forward MW:63942	1.80512e-48
TT_C1880 TT_C1880 hypothetical protein 1786343:1787575 forward MW:46887
TT_C1881 TT_C1881 transposase 1787738:1789366 reverse MW:61104
TT_C1883 TT_C1883 hypothetical conserved protein 1790230:1790955 forward MW:26631	TTHHB024	TTHB024 hypothetical protein 15489:16319 forward MW:30864	8.86529e-101
TT_C1884 TT_C1884 hydrolase (HAD superfamily) 1791163:1792446 reverse MW:49727
TT_C1943 TT_C1943 hypothetical protein 1851925:1852590 forward MW:25093
TT_C1973 TT_C1973 cbs domain proteins 1877570:1878517 reverse MW:33664				TSC_c04480	TSC_c04480 CBS domain containing protein 393499:394386 reverse MW:32024	2.52561e-90
TT_C1974 TT_C1974 hypothetical conserved protein 1878545:1878901 reverse MW:13196	TTHHB049	TTHB049 alpha-ribazole-5'-phosphate phosphatase 42538:43071 forward MW:19602	2.59666e-96	TSC_c11670	TSC_c11670 alpha-ribazole-5'-phosphate phosphatase 1109087:1109623 reverse MW:19958	3.77465e-72
TT_P0012 TT_P0012 precorrin-4 C11-methyltransferase 9634:10377 forward MW:26002	TTHHB055	TTHB055 precorrin-4 C11-methyltransferase 47663:48406 forward MW:26002	2.45988e-134	TSC_c11740	cobA uroporphyrinogen-III C-methyltransferase 1114980:1115732 reverse MW:27208	1.84003e-13
TT_P0020 TT_P0020 hypothetical conserved protein 15946:16371 forward MW:15522	TTHHB063	TTHB063 conserved hypothetical protein 54005:54436 forward MW:15621	4.77122e-75	TSC_p800070	TSC_p800070 hepn domain protein 4086:4466 forward MW:14420	4.27016e-26
TT_P0063 TT_P0063 hypothetical conserved protein 57605:58294 reverse MW:26601
TT_P0068 TT_P0068 hypothetical conserved protein 61953:62345 forward MW:14698	TTHHB111	TTHB111 conserved hypothetical protein 99060:99452 forward MW:14698	1.35212e-67
TT_P0075 TT_P0075 hypothetical protein 68624:69061 forward MW:15624	TTHHB117	TTHB117 putative type IV pilin 105746:106165 forward MW:14878	3.64272e-67
TT_P0079 TT_P0079 hypothetical conserved protein 72896:74881 reverse MW:72557				TSC_c24240	TSC_c24240 HD-hydrolase domain 2278564:2280135 reverse MW:58150	1.56256e-45
TT_P0080 TT_P0080 hypothetical conserved protein 74910:75857 reverse MW:35916	TTHHB024	TTHB024 hypothetical protein 15489:16319 forward MW:30864	5.12381e-125
TT_P0082 TT_P0082 hypothetical conserved protein 77504:78799 reverse MW:45541
TT_P0092 TT_P0092 hypothetical conserved protein 86008:86697 forward MW:26601
TT_P0097 TT_P0097 hypothetical conserved protein 89293:89697 forward MW:14916	TTHHB009	TTHB009 conserved hypothetical protein 3555:3959 forward MW:14875	3.05969e-69
TT_P0099 TT_P0099 probable transposase 91071:91694 reverse MW:22866
TT_P0108 TT_P0108 hypothetical protein 99853:100311 reverse MW:16127	TTHHB153	TTHB153 hypothetical protein 143528:143986 reverse MW:16127	1.95182e-82
TT_P0109 TT_P0109 hypothetical protein 101055:101591 reverse MW:18588	TTHHA0917	TTHA0917 hypothetical protein 872539:872838 reverse MW:10155	1.92556e-13
TT_P0121 TT_P0121 hypothetical conserved protein 112661:113221 forward MW:20668	TTHHB024	TTHB024 hypothetical protein 15489:16319 forward MW:30864	6.64091e-74
TT_P0126 TT_P0126 hypothetical protein 117873:118415 reverse MW:21693
TT_P0127 TT_P0127 hypothetical protein 118412:119251 reverse MW:31610
TT_P0131 TT_P0131 hypothetical protein 131056:131565 forward MW:17768	TTHHB183	TTHB183 hypothetical protein 184728:187718 forward MW:102754	8.35339e-52
TT_P0132 TT_P0132 hypothetical conserved protein 132238:134598 forward MW:88080
TT_P0133 TT_P0133 hypothetical conserved protein 134608:135297 forward MW:26335
TT_P0134 TT_P0134 hypothetical conserved protein 135206:137044 forward MW:68039
TT_P0135 TT_P0135 hypothetical conserved protein 137044:138195 forward MW:42781
TT_P0136 TT_P0136 hypothetical conserved protein 138185:138535 forward MW:12876
TT_P0141 TT_P0141 hypothetical protein 144917:145402 forward MW:17212	TTHHB174	TTHB174 sensor histidine kinase-like protein 166632:167372 reverse MW:26919	2.21367e-20
TT_P0142 TT_P0142 putative plasmid stability protein Y4JK 145383:145799 reverse MW:15256	TTHHB108	TTHB108 plasmid stability protein 95997:96389 forward MW:14264	5.25502e-49
TT_P0143 TT_P0143 hypothetical conserved protein 145796:146047 reverse MW:9505	TTHHB107	TTHB107 conserved hypothetical protein 95716:95976 forward MW:9894	6.15347e-28
TT_P0145 TT_P0145 hypothetical protein 146999:148330 forward MW:47982
TT_P0146 TT_P0146 hypothetical protein 148362:149594 forward MW:45991	TTHHB198	TTHB198 hypothetical protein 206364:207572 forward MW:45068	0
TT_P0147 TT_P0147 hypothetical protein 149874:152447 forward MW:95465	TTHHB199	TTHB199 hypothetical protein 207574:210417 forward MW:105801	0
TT_P0154 TT_P0154 hypothetical protein 156490:158076 reverse MW:59131	TTHHA1537	TTHA1537 conserved hypothetical protein 1463279:1464883 reverse MW:59826	0
TT_P0159 TT_P0159 hypothetical conserved protein 160289:160978 forward MW:26601
TT_P0172 TT_P0172 diguanylate cyclase/phosphodiesterase domain 1 (GGDEF) 171472:172440 forward MW:34600				TSC_c17260	TSC_c17260 ggdef domain protein 1636163:1638403 forward MW:81117	6.8862e-13
TT_P0182 TT_P0182 transposase 180192:181181 reverse MW:37917	TTHHB232	TTHB232 transposase 239306:240526 reverse MW:46633	9.76342e-90
TT_P0184 TT_P0184 hypothetical protein 182036:182341 reverse MW:11336
TT_P0186 TT_P0186 hypothetical conserved protein 183597:183884 forward MW:10847
TT_P0187 TT_P0187 putative transposase 183962:184747 forward MW:29038
TT_P0199 TT_P0199 hypothetical protein 195797:198097 forward MW:85638	TTHHB227	TTHB227 hypothetical protein 231677:233977 forward MW:85640	0
TT_P0201 TT_P0201 hypothetical protein 198859:199773 forward MW:34426	TTHHB229	TTHB229 hypothetical protein 234739:235653 forward MW:34427	2.17859e-171
TT_P0204 TT_P0204 hypothetical conserved protein 202189:202983 forward MW:28989	TTHHA0078	TTHA0078 conserved hypothetical protein 79613:80332 reverse MW:26228	4.29639e-14
TT_P0205 TT_P0205 probable DNA-binding protein 204207:204539 reverse MW:12464	TTHHA0921	TTHA0921 transposase (probable DNA-binding protein 1A) 873211:874164 reverse MW:35322	1.28562e-53
TT_P0209 TT_P0209 hypothetical protein 207113:207583 forward MW:17537
TT_P0210 TT_P0210 transposase 207699:209327 reverse MW:60933
TT_P0214 TT_P0214 hypothetical protein 213009:213329 forward MW:11289
TT_P0215 TT_P0215 hypothetical protein 213734:213997 reverse MW:9815	TTHHB145	TTHB145 conserved hypothetical protein 132455:133402 forward MW:34819	1.70762e-31
TT_P0216 TT_P0216 hypothetical protein 214183:214791 forward MW:22356	TTHHA0703	TTHA0703 cell wall endopeptidase, family M23/M37 666579:667694 forward MW:41139	5.23114e-18
TT_P0217 TT_P0217 hypothetical conserved protein 214819:215331 forward MW:18822
TT_P0224 TT_P0224 hypothetical protein 224924:225277 forward MW:11905
		No hits in HB8	66		No hits in SA01	97
		No hits in either	43
		Hits	84		Hits	53
		Hits%	56		Hits%	35.3333
		Hits in both	43
		Hits in both %	28.6667
Alien hits	55		Alien hits	9
Alien hits %	36.6667		Alien hits %	6
			Alien in both	5
				3.33333

## Sheet: Sheet3
TT_P0204 TT_P0204 hypothetical conserved protein 202189:202983 forward MW:28989	HB8-TTHA0078	TTHA0078 conserved hypothetical protein 79613:80332 reverse MW:26228	HB8-TTHA0078	4.29639e-14		TT_C1499 TT_C1499 undefined product 1424383:1425717 forward MW:48316	TSC_c00080	TSC_c00080 putative lipoprotein 8715:9512 reverse MW:29349	TSC_c00080	7.51031e-42
TT_C1804 TT_C1804 hypothetical conserved protein 1711316:1711762 reverse MW:16506	HB8-TTHA0182	TTHA0182 conserved hypothetical protein 178038:178484 forward MW:16540	HB8-TTHA0182	2.08047e-78		TT_C1795 TT_C1795 undefined product 1702396:1703280 forward MW:31749	TSC_c00130	folP dihydropteroate synthase 12024:12842 reverse MW:29400	TSC_c00130	1.68068e-127
TT_C1795 TT_C1795 undefined product 1702396:1703280 forward MW:31749	HB8-TTHA0191	TTHA0191 dihydropteroate synthase 186516:187400 reverse MW:31849	HB8-TTHA0191	2.1735e-161		TT_C1088 TT_C1088 protease I 1057413:1057973 forward MW:20352	TSC_c00660	TSC_c00660 intracellular protease 1 52314:52817 forward MW:18187	TSC_c00660	8.43303e-27
TT_C1784 TT_C1784 hypothetical conserved protein 1689601:1690695 reverse MW:41838	HB8-TTHA0202	TTHA0202 conserved hypothetical protein 199103:200197 forward MW:41889	HB8-TTHA0202	0		TT_C1804 TT_C1804 hypothetical conserved protein 1711316:1711762 reverse MW:16506	TSC_c00770	TSC_c00770 conserved hypothetical protein 60105:60566 reverse MW:16507	TSC_c00770	2.43112e-30
TT_C1750 TT_C1750 methyltransferase 1660594:1661925 forward MW:48933	HB8-TTHA0236	TTHA0236 conserved hypothetical protein 229423:230754 reverse MW:48919	HB8-TTHA0236	0		TT_C0840 TT_C0840 hypothetical protein 818842:819183 reverse MW:12866	TSC_c01120	TSC_c01120 conserved domain protein 96628:96984 reverse MW:13898	TSC_c01120	9.64294e-27
TT_C1748 TT_C1748 hypothetical protein 1659288:1659647 forward MW:13201	HB8-TTHA0238	TTHA0238 hypothetical protein 231701:232060 reverse MW:13173	HB8-TTHA0238	6.19064e-57		TT_C1284 TT_C1284 nucleotidyltransferase 1239720:1240055 reverse MW:13037	TSC_c01120	TSC_c01120 conserved domain protein 96628:96984 reverse MW:13898	TSC_c01120	1.74382e-17
TT_C1680 TT_C1680 hypothetical protein 1595113:1595709 reverse MW:20921	HB8-TTHA0302	TTHA0302 hypothetical protein 290132:290341 forward MW:7513	HB8-TTHA0302	5.56181e-35		TT_C1148 TT_C1148 putative nucleotidyltransferase 1115168:1115440 reverse MW:9985	TSC_c01130	TSC_c01130 DNA polymerase beta domain protein region 96977:97270 reverse MW:10826	TSC_c01130	5.25677e-24
TT_C0042 TT_C0042 hypothetical protein 39291:39608 forward MW:11762	HB8-TTHA0410	TTHA0410 hypothetical protein 389286:389927 forward MW:23977	HB8-TTHA0410	4.99505e-52		TT_C1748 TT_C1748 hypothetical protein 1659288:1659647 forward MW:13201	TSC_c02300	TSC_c02300 conserved hypothetical protein 192104:192475 forward MW:13422	TSC_c02300	1.42314e-34
TT_C0077 TT_C0077 ribonuclease P protein subunit 67455:68033 reverse MW:21048	HB8-TTHA0445	TTHA0445 ribonuclease P protein component 417775:418008 reverse MW:8757	HB8-TTHA0445	4.41034e-37		TT_C1750 TT_C1750 methyltransferase 1660594:1661925 forward MW:48933	TSC_c02320	TSC_c02320 methyltransferase 193518:195230 forward MW:62644	TSC_c02320	0
TT_C0081 livM branched-chain amino acid transport system permease protein livM 71652:72752 forward MW:39796	HB8-TTHA0450	TTHA0450 branched-chain amino acid ABC transporter, permease protein 422006:423073 forward MW:39123	HB8-TTHA0450	1.0322e-129		TT_C0284 TT_C0284 pleiotropic regulatory protein 274347:275462 reverse MW:40398	TSC_c03000	spsC spore coat polysaccharide biosynthesis protein SpsC 260604:261731 forward MW:40941	TSC_c03000	3.82604e-46
TT_C0090 TT_C0090 hypothetical protein 80017:80790 forward MW:28933	HB8-TTHA0459	TTHA0459 hypothetical protein 430338:431111 forward MW:29053	HB8-TTHA0459	1.87308e-121		TT_C1117 TT_C1117 thioredoxin 1086151:1086573 reverse MW:15147	TSC_c03580	trxA thioredoxin 306760:307092 forward MW:12343	TSC_c03580	9.67125e-29
TT_C0101 appD oligopeptide transport ATP-binding protein appD 90230:91252 forward MW:37705	HB8-TTHA0472	TTHA0472 peptide ABC transporter, ATP-binding protein 441587:442609 forward MW:37658	HB8-TTHA0472	0		TT_C1362 TT_C1362 hypothetical conserved protein 1295659:1296177 forward MW:19390	TSC_c03810	TSC_c03810 conserved hypothetical protein 326070:326585 reverse MW:19281	TSC_c03810	2.41798e-68
TT_C0102 appF oligopeptide transport ATP-binding protein appF 91249:92232 forward MW:36194	HB8-TTHA0473	TTHA0473 peptide ABC transporter, ATP-binding protein 442606:443589 forward MW:36194	HB8-TTHA0473	0		TT_C1973 TT_C1973 cbs domain proteins 1877570:1878517 reverse MW:33664	TSC_c04480	TSC_c04480 CBS domain containing protein 393499:394386 reverse MW:32024	TSC_c04480	2.52561e-90
TT_C0132 merR probable transcriptional regulator, merR family 117218:117913 forward MW:26614	HB8-TTHA0508	TTHA0508 transcriptional regulator, MerR family 473046:473747 forward MW:26871	HB8-TTHA0508	6.13364e-119		TT_C0285 TT_C0285 UDP-N-acetylglucosamine 2-epimerase 275459:276556 reverse MW:40834	TSC_c05280	wecB UDP-N-acetylglucosamine 2-epimerase 481908:483026 reverse MW:41001	TSC_c05280	1.62962e-38
TT_C1879 TT_C1879 hypothetical cytosolic protein 1784640:1786346 forward MW:63904	HB8-TTHA0522	TTHA0522 conserved hypothetical protein 485068:486798 forward MW:63942	HB8-TTHA0522	1.80512e-48		TT_C0132 merR probable transcriptional regulator, merR family 117218:117913 forward MW:26614	TSC_c05460	TSC_c05460 transcriptional regulator, MerR family 497598:498296 forward MW:26485	TSC_c05460	3.34542e-109
TT_C0179 TT_C0179 hypothetical protein 161450:161761 forward MW:11454	HB8-TTHA0547	TTHA0547 hypothetical protein 510962:511273 forward MW:11470	HB8-TTHA0547	3.28482e-54		TT_C1065 TT_C1065 long-chain-fatty-acid-CoA ligase 1035075:1036721 forward MW:61014	TSC_c05550	fadD long-chain-fatty-acid--CoA ligase 504843:506489 reverse MW:61053	TSC_c05550	0
TT_C0242 TT_C0242 biotin synthase 228534:229523 forward MW:36330	HB8-TTHA0607	TTHA0607 biotin synthase (biotin synthetase) 574551:575540 forward MW:36388	HB8-TTHA0607	0		TT_C1430 TT_C1430 hypothetical protein 1354087:1355922 forward MW:69238	TSC_c05610	TSC_c05610 conserved hypothetical protein 511837:513678 reverse MW:69142	TSC_c05610	0
TT_C0261 TT_C0261 large-conductance mechanosensitive channel 252994:253368 reverse MW:13730	HB8-TTHA0627	TTHA0627 large-conductance mechanosensitive channel 599221:599595 reverse MW:13730	HB8-TTHA0627	3.38313e-66		TT_C0077 TT_C0077 ribonuclease P protein subunit 67455:68033 reverse MW:21048	TSC_c05700	rnpA ribonuclease P protein component 523938:524132 reverse MW:7382	TSC_c05700	1.84717e-17
TT_C0270 TT_C0270 probable nucleotidyltransferase 259319:259705 forward MW:14705	HB8-TTHA0636	TTHA0636 conserved hypothetical protein 605563:605922 forward MW:13673	HB8-TTHA0636	6.2051e-63		TT_C0081 livM branched-chain amino acid transport system permease protein livM 71652:72752 forward MW:39796	TSC_c05750	TSC_c05750 branched-chain amino acid ABC transporter, permease protein 528165:529232 forward MW:39328	TSC_c05750	1.87361e-116
TT_C0318 TT_C0318 putative oxidoreductase 304005:304943 forward MW:33246	HB8-TTHA0677	TTHA0677 putative oxidoreductase 641845:642783 forward MW:33203	HB8-TTHA0677	1.07635e-166		TT_C0042 TT_C0042 hypothetical protein 39291:39608 forward MW:11762	TSC_c05800	TSC_c05800 conserved hypothetical protein 533287:533991 forward MW:25590	TSC_c05800	1.88028e-26
TT_C0348 TT_C0348 hypothetical conserved protein 334590:334865 reverse MW:9934	HB8-TTHA0700	TTHA0700 conserved hypothetical protein 664045:664320 reverse MW:9934	HB8-TTHA0700	2.05965e-47		TT_C0664 TT_C0664 hypothetical conserved protein 651303:651770 forward MW:17388	TSC_c06670	TSC_c06670 DNA binding domain, excisionase family, putative 606472:606651 reverse MW:6748	TSC_c06670	6.75561e-25
TT_P0216 TT_P0216 hypothetical protein 214183:214791 forward MW:22356	HB8-TTHA0703	TTHA0703 cell wall endopeptidase, family M23/M37 666579:667694 forward MW:41139	HB8-TTHA0703	5.23114e-18		TT_C0654 TT_C0654 hypothetical protein 642892:643176 forward MW:10499	TSC_c06740	TSC_c06740 conserved hypothetical protein 612657:612935 reverse MW:10265	TSC_c06740	5.86052e-23
TT_C0354 TT_C0354 cation-transporting ATPase 339638:341689 forward MW:71815	HB8-TTHA0706	TTHA0706 cation-transporting ATPase 669093:671147 forward MW:71914	HB8-TTHA0706	0		TT_C0653 TT_C0653 hypothetical protein 642216:642881 forward MW:25922	TSC_c06750	TSC_c06750 conserved hypothetical protein 612956:613702 reverse MW:28896	TSC_c06750	1.35728e-15
TT_C0372 TT_C0372 serine protease 356874:358250 forward MW:48197	HB8-TTHA0724	TTHA0724 serine protease 686268:687572 forward MW:46151	HB8-TTHA0724	5.0019e-110		TT_C0158 TT_C0158 probable two-component sensor 140646:141611 reverse MW:35143	TSC_c06980	TSC_c06980 probable two-component sensor 636999:637949 reverse MW:34995	TSC_c06980	1.96381e-124
TT_C0405 TT_C0405 hypothetical protein 393195:393908 reverse MW:26302	HB8-TTHA0757	TTHA0757 hypothetical protein 723761:724474 reverse MW:26372	HB8-TTHA0757	3.07169e-128		TT_C0402 TT_C0402 hypothetical conserved protein 389315:390418 forward MW:41865	TSC_c07190	TSC_c07190 ggdef domain protein 660240:661175 forward MW:35099	TSC_c07190	6.38939e-70
TT_C0414 TT_C0414 mannitol-binding protein 402015:403100 forward MW:40730	HB8-TTHA0766	TTHA0766 ABC transporter, solute-binding protein 732580:733665 forward MW:40761	HB8-TTHA0766	0		TT_C0447 TT_C0447 prephenate dehydrogenase 434584:436065 reverse MW:50195	TSC_c07200	tyrA prephenate dehydrogenase 661172:662251 reverse MW:38780	TSC_c07200	3.1922e-73
TT_C0416 TT_C0416 tripartite transporter, large subunit 403607:404920 forward MW:47043	HB8-TTHA0768	TTHA0768 putative large integral membrane transport protein 734172:735485 forward MW:47043	HB8-TTHA0768	0		TT_C1285 TT_C1285 nucleotidyltransferase 1240052:1240339 reverse MW:10582	TSC_c07770	TSC_c07770 DNA polymerase beta domain protein region 714087:714392 reverse MW:11634	TSC_c07770	1.5522e-15
TT_C0423 TT_C0423 hypothetical protein 412991:413527 reverse MW:18674	HB8-TTHA0778	TTHA0778 hypothetical protein 747340:747861 reverse MW:18155	HB8-TTHA0778	1.3882e-48		TT_C1428 TT_C1428 hypothetical protein 1351412:1352938 forward MW:58843	TSC_c08220	TSC_c08220 type I restriction-modification system, subunit M 773601:775169 reverse MW:58770	TSC_c08220	1.30666e-32
TT_C0402 TT_C0402 hypothetical conserved protein 389315:390418 forward MW:41865	HB8-TTHA0798	TTHA0798 GGDEF domain protein 762972:763922 forward MW:35250	HB8-TTHA0798	3.28625e-61		TT_C0179 TT_C0179 hypothetical protein 161450:161761 forward MW:11454	TSC_c08240	TSC_c08240 conserved hypothetical protein 775980:776285 forward MW:11231	TSC_c08240	8.3272e-40
TT_C0447 TT_C0447 prephenate dehydrogenase 434584:436065 reverse MW:50195	HB8-TTHA0799	TTHA0799 prephenate dehydrogenase 763907:764986 reverse MW:38916	HB8-TTHA0799	1.30612e-76		TT_C0372 TT_C0372 serine protease 356874:358250 forward MW:48197	TSC_c08600	TSC_c08600 serine protease 807232:808563 forward MW:46547	TSC_c08600	3.82871e-111
TT_C0521 TT_C0521 glutamyl-tRNA(Gln) amidotransferase subunit C 504537:504815 reverse MW:10345	HB8-TTHA0876	TTHA0876 glutamyl-tRNA(Gln) amidotransferase subunit C 835149:835427 reverse MW:10242	HB8-TTHA0876	6.61533e-37		TT_C0348 TT_C0348 hypothetical conserved protein 334590:334865 reverse MW:9934	TSC_c09160	rplG 50S ribosomal protein L7Ae family protein 869501:869779 reverse MW:10137	TSC_c09160	4.20551e-31
TT_C0278 TT_C0278 hypothetical protein 267477:268067 reverse MW:21814	HB8-TTHA0884	TTHA0884 probable transposase 841486:842001 reverse MW:19822	HB8-TTHA0884	3.02263e-35		TT_C0270 TT_C0270 probable nucleotidyltransferase 259319:259705 forward MW:14705	TSC_c09950	TSC_c09950 nucleotidyltransferase substrate-binding protein 946315:946713 reverse MW:15396	TSC_c09950	4.65517e-47
TT_P0109 TT_P0109 hypothetical protein 101055:101591 reverse MW:18588	HB8-TTHA0917	TTHA0917 hypothetical protein 872539:872838 reverse MW:10155	HB8-TTHA0917	1.92556e-13		TT_C0658 TT_C0658 hypothetical protein 646020:646355 forward MW:12401	TSC_c10140	TSC_c10140 conserved hypothetical protein 960678:961070 reverse MW:14657	TSC_c10140	1.98537e-30
TT_P0205 TT_P0205 probable DNA-binding protein 204207:204539 reverse MW:12464	HB8-TTHA0921	TTHA0921 transposase (probable DNA-binding protein 1A) 873211:874164 reverse MW:35322	HB8-TTHA0921	1.28562e-53		TT_C1974 TT_C1974 hypothetical conserved protein 1878545:1878901 reverse MW:13196	TSC_c11670	TSC_c11670 alpha-ribazole-5'-phosphate phosphatase 1109087:1109623 reverse MW:19958	TSC_c11670	3.77465e-72
TT_P0109 TT_P0109 hypothetical protein 101055:101591 reverse MW:18588	HB8-TTHA0923	TTHA0923 hypothetical protein 874437:874670 reverse MW:8873	HB8-TTHA0923	8.22614e-12		TT_P0012 TT_P0012 precorrin-4 C11-methyltransferase 9634:10377 forward MW:26002	TSC_c11740	cobA uroporphyrinogen-III C-methyltransferase 1114980:1115732 reverse MW:27208	TSC_c11740	1.84003e-13
TT_C0576 TT_C0576 hypothetical protein 560079:561038 reverse MW:34948	HB8-TTHA0944	TTHA0944 hypothetical protein 891674:892633 reverse MW:34976	HB8-TTHA0944	0		TT_C0318 TT_C0318 putative oxidoreductase 304005:304943 forward MW:33246	TSC_c11830	TSC_c11830 putative oxidoreductase 1122185:1123147 forward MW:34156	TSC_c11830	1.00435e-117
TT_C0654 TT_C0654 hypothetical protein 642892:643176 forward MW:10499	HB8-TTHA1021	TTHA1021 hypothetical protein 971180:971407 forward MW:8547	HB8-TTHA1021	1.38652e-16		TT_C0521 TT_C0521 glutamyl-tRNA(Gln) amidotransferase subunit C 504537:504815 reverse MW:10345	TSC_c13320	gatC glutamyl-tRNA(Gln) amidotransferase, subunit C 1282190:1282468 forward MW:10370	TSC_c13320	1.8329e-32
TT_C0658 TT_C0658 hypothetical protein 646020:646355 forward MW:12401	HB8-TTHA1023	TTHA1023 hypothetical protein 973272:973607 forward MW:12432	HB8-TTHA1023	7.37025e-53		TT_C0261 TT_C0261 large-conductance mechanosensitive channel 252994:253368 reverse MW:13730	TSC_c14280	mscL large conductance mechanosensitive channel protein 1374316:1374696 reverse MW:13515	TSC_c14280	8.18607e-40
TT_C0664 TT_C0664 hypothetical conserved protein 651303:651770 forward MW:17388	HB8-TTHA1026	TTHA1026 conserved hypothetical protein 976592:976771 forward MW:6730	HB8-TTHA1026	7.91385e-26		TT_C0158 TT_C0158 probable two-component sensor 140646:141611 reverse MW:35143	TSC_c14590	TSC_c14590 two-component sensor histidine kinase 1401408:1403096 reverse MW:61966	TSC_c14590	1.67866e-32
TT_C0665 TT_C0665 transposase 651891:653066 forward MW:44239	HB8-TTHA1027	TTHA1027 DNA integration/recombination/invertion protein 976892:978067 forward MW:44302	HB8-TTHA1027	0		TT_C0414 TT_C0414 mannitol-binding protein 402015:403100 forward MW:40730	TSC_c15490	TSC_c15490 mannitol-binding protein 1488849:1489931 forward MW:40556	TSC_c15490	0
TT_C1876 TT_C1876 DNA integration/recombination/invertion protein 1778579:1779757 reverse MW:44360	HB8-TTHA1027	TTHA1027 DNA integration/recombination/invertion protein 976892:978067 forward MW:44302	HB8-TTHA1027	0		TT_C0416 TT_C0416 tripartite transporter, large subunit 403607:404920 forward MW:47043	TSC_c15510	TSC_c15510 trap dicarboxylate transporter 1490459:1491772 forward MW:47253	TSC_c15510	0
TT_C0840 TT_C0840 hypothetical protein 818842:819183 reverse MW:12866	HB8-TTHA1201	TTHA1201 conserved hypothetical protein 1144791:1145132 reverse MW:12628	HB8-TTHA1201	6.6814e-55		TT_C0354 TT_C0354 cation-transporting ATPase 339638:341689 forward MW:71815	TSC_c15530	cadA cadmium-translocating P-type ATPase 1492412:1494466 reverse MW:71850	TSC_c15530	0
TT_C0848 TT_C0848 acetyltransferase 824755:825282 reverse MW:19576	HB8-TTHA1209	TTHA1209 probable acetyltransferase 1150803:1151330 reverse MW:19546	HB8-TTHA1209	2.35639e-95		TT_C1428 TT_C1428 hypothetical protein 1351412:1352938 forward MW:58843	TSC_c15640	TSC_c15640 type I restriction-modification system, subunit M 1505296:1506867 forward MW:58924	TSC_c15640	1.15261e-33
TT_C0930 TT_C0930 hypothetical protein 911073:911417 reverse MW:13342	HB8-TTHA1297	TTHA1297 hypothetical protein 1237350:1237694 reverse MW:13342	HB8-TTHA1297	1.68397e-61		TT_P0172 TT_P0172 diguanylate cyclase/phosphodiesterase domain 1 (GGDEF) 171472:172440 forward MW:34600	TSC_c17260	TSC_c17260 ggdef domain protein 1636163:1638403 forward MW:81117	TSC_c17260	6.8862e-13
TT_C0941 TT_C0941 hypothetical protein 920635:920967 reverse MW:11969	HB8-TTHA1307	TTHA1307 hypothetical protein 1246911:1247243 reverse MW:11997	HB8-TTHA1307	1.34039e-53		TT_C0423 TT_C0423 hypothetical protein 412991:413527 reverse MW:18674	TSC_c18350	TSC_c18350 putative lipoprotein 1737071:1737607 forward MW:19304	TSC_c18350	9.16064e-15
TT_C0999 TT_C0999 hypothetical conserved protein 978824:979831 reverse MW:38137	HB8-TTHA1364	TTHA1364 conserved hypothetical protein 1301628:1302641 reverse MW:38426	HB8-TTHA1364	2.22598e-180		TT_C0941 TT_C0941 hypothetical protein 920635:920967 reverse MW:11969	TSC_c18460	TSC_c18460 conserved hypothetical protein 1749876:1750211 reverse MW:12483	TSC_c18460	3.99324e-29
TT_C1065 TT_C1065 long-chain-fatty-acid-CoA ligase 1035075:1036721 forward MW:61014	HB8-TTHA1430	TTHA1430 long-chain fatty acid--CoA ligase 1358638:1360284 forward MW:60987	HB8-TTHA1430	0		TT_C0999 TT_C0999 hypothetical conserved protein 978824:979831 reverse MW:38137	TSC_c18900	TSC_c18900 restriction endonuclease 1794029:1795024 forward MW:36997	TSC_c18900	3.8337e-118
TT_C1099 TT_C1099 long-chain-fatty-acid-CoA ligase 1066141:1067823 forward MW:62489	HB8-TTHA1463	TTHA1463 long-chain-fatty-acid--CoA ligase 1389147:1390829 forward MW:62624	HB8-TTHA1463	0		TT_C1088 TT_C1088 protease I 1057413:1057973 forward MW:20352	TSC_c18950	TSC_c18950 protease I 1798898:1799452 forward MW:20182	TSC_c18950	5.257e-103
TT_C1117 TT_C1117 thioredoxin 1086151:1086573 reverse MW:15147	HB8-TTHA1481	TTHA1481 thioredoxin 1409156:1409578 reverse MW:15161	HB8-TTHA1481	4.93511e-76		TT_C1099 TT_C1099 long-chain-fatty-acid-CoA ligase 1066141:1067823 forward MW:62489	TSC_c19070	TSC_c19070 long-chain-fatty-acid--CoA ligase 1807652:1809334 forward MW:62509	TSC_c19070	0
TT_C1143 hemD putative uroporphyrinogen-III synthase hemD 1112295:1112972 reverse MW:23962	HB8-TTHA1507	TTHA1507 probable uroporphyrinogen III synthase 1435207:1435887 reverse MW:24061	HB8-TTHA1507	1.65654e-117		TT_C0102 appF oligopeptide transport ATP-binding protein appF 91249:92232 forward MW:36194	TSC_c19680	appF oligopeptide transport ATP-binding protein AppF 1863545:1864528 reverse MW:36137	TSC_c19680	5.62342e-180
TT_C1148 TT_C1148 putative nucleotidyltransferase 1115168:1115440 reverse MW:9985	HB8-TTHA1512	TTHA1512 putative nucleotidyltransferase 1438080:1438352 reverse MW:9985	HB8-TTHA1512	4.10075e-46		TT_C0101 appD oligopeptide transport ATP-binding protein appD 90230:91252 forward MW:37705	TSC_c19690	appD oligopeptide transport ATP-binding protein AppD 1864525:1865544 reverse MW:37735	TSC_c19690	0
TT_C0445 TT_C0445 hypothetical protein 432592:434178 reverse MW:59014	HB8-TTHA1537	TTHA1537 conserved hypothetical protein 1463279:1464883 reverse MW:59826	HB8-TTHA1537	0		TT_C0090 TT_C0090 hypothetical protein 80017:80790 forward MW:28933	TSC_c20170	TSC_c20170 CDP-alcohol phosphatidyltransferase family 1910252:1911025 reverse MW:29638	TSC_c20170	1.45797e-93
TT_C1174 TT_C1174 conserved hypothetical protein 1141900:1143486 reverse MW:59018	HB8-TTHA1537	TTHA1537 conserved hypothetical protein 1463279:1464883 reverse MW:59826	HB8-TTHA1537	0		TT_C1143 hemD putative uroporphyrinogen-III synthase hemD 1112295:1112972 reverse MW:23962	TSC_c21710	hemD2 uroporphyrinogen-III synthase 2050247:2050885 reverse MW:22786	TSC_c21710	7.09172e-80
TT_P0154 TT_P0154 hypothetical protein 156490:158076 reverse MW:59131	HB8-TTHA1537	TTHA1537 conserved hypothetical protein 1463279:1464883 reverse MW:59826	HB8-TTHA1537	0		TT_P0172 TT_P0172 diguanylate cyclase/phosphodiesterase domain 1 (GGDEF) 171472:172440 forward MW:34600	TSC_c21880	TSC_c21880 ggdef domain protein 2064465:2065640 forward MW:43291	TSC_c21880	2.55059e-14
TT_C1284 TT_C1284 nucleotidyltransferase 1239720:1240055 reverse MW:13037	HB8-TTHA1648	TTHA1648 conserved hypothetical protein 1564011:1564142 reverse MW:4953	HB8-TTHA1648	4.82318e-19		TT_P0079 TT_P0079 hypothetical conserved protein 72896:74881 reverse MW:72557	TSC_c24240	TSC_c24240 HD-hydrolase domain 2278564:2280135 reverse MW:58150	TSC_c24240	1.56256e-45
TT_C1285 TT_C1285 nucleotidyltransferase 1240052:1240339 reverse MW:10582	HB8-TTHA1649	TTHA1649 nucleotidyltransferase 1564182:1564469 reverse MW:10582	HB8-TTHA1649	1.65828e-46		TT_C1680 TT_C1680 hypothetical protein 1595113:1595709 reverse MW:20921	TSC_c24410	TSC_c24410 glutaredoxin domain protein 2291346:2291612 forward MW:9475	TSC_c24410	4.18806e-35
TT_C1292 TT_C1292 hypothetical protein 1246958:1247401 reverse MW:15871	HB8-TTHA1656	TTHA1656 hypothetical protein 1571088:1571531 reverse MW:15875	HB8-TTHA1656	2.83616e-82		TT_P0020 TT_P0020 hypothetical conserved protein 15946:16371 forward MW:15522	TSC_p800070	TSC_p800070 hepn domain protein 4086:4466 forward MW:14420	TSC_p800070	4.27016e-26
TT_C1330 TT_C1330 elongation factor Tu 1266966:1268186 reverse MW:44782	HB8-TTHA1694	TTHA1694 elongation factor Tu (EF-Tu) 1591096:1592316 reverse MW:44782	HB8-TTHA1694	0
TT_C1734 TT_C1734 elongation factor Tu 1649913:1651133 forward MW:44782	HB8-TTHA1694	TTHA1694 elongation factor Tu (EF-Tu) 1591096:1592316 reverse MW:44782	HB8-TTHA1694	0
TT_C1362 TT_C1362 hypothetical conserved protein 1295659:1296177 forward MW:19390	HB8-TTHA1725	TTHA1725 conserved hypothetical protein 1619475:1619843 forward MW:14100	HB8-TTHA1725	2.33861e-68
TT_C1495 TT_C1495 hypothetical protein 1419652:1420596 forward MW:33645	HB8-TTHA1847	TTHA1847 hypothetical protein 1730100:1732364 forward MW:83374	HB8-TTHA1847	1.54493e-101
TT_C1499 TT_C1499 undefined product 1424383:1425717 forward MW:48316	HB8-TTHA1850	TTHA1850 hypothetical protein 1735370:1736113 forward MW:26667	HB8-TTHA1850	1.9963e-65
TT_P0097 TT_P0097 hypothetical conserved protein 89293:89697 forward MW:14916	HB8-TTHB009	TTHB009 conserved hypothetical protein 3555:3959 forward MW:14875	HB8-TTHB009	3.05969e-69
TT_C0400 TT_C0400 hypothetical protein 387591:388313 reverse MW:26332	HB8-TTHB024	TTHB024 hypothetical protein 15489:16319 forward MW:30864	HB8-TTHB024	6.06718e-92
TT_C0444 TT_C0444 hypothetical conserved protein 431544:432491 forward MW:35916	HB8-TTHB024	TTHB024 hypothetical protein 15489:16319 forward MW:30864	HB8-TTHB024	5.12381e-125
TT_C1883 TT_C1883 hypothetical conserved protein 1790230:1790955 forward MW:26631	HB8-TTHB024	TTHB024 hypothetical protein 15489:16319 forward MW:30864	HB8-TTHB024	8.86529e-101
TT_P0080 TT_P0080 hypothetical conserved protein 74910:75857 reverse MW:35916	HB8-TTHB024	TTHB024 hypothetical protein 15489:16319 forward MW:30864	HB8-TTHB024	5.12381e-125
TT_P0121 TT_P0121 hypothetical conserved protein 112661:113221 forward MW:20668	HB8-TTHB024	TTHB024 hypothetical protein 15489:16319 forward MW:30864	HB8-TTHB024	6.64091e-74
TT_C1974 TT_C1974 hypothetical conserved protein 1878545:1878901 reverse MW:13196	HB8-TTHB049	TTHB049 alpha-ribazole-5'-phosphate phosphatase 42538:43071 forward MW:19602	HB8-TTHB049	2.59666e-96
TT_P0012 TT_P0012 precorrin-4 C11-methyltransferase 9634:10377 forward MW:26002	HB8-TTHB055	TTHB055 precorrin-4 C11-methyltransferase 47663:48406 forward MW:26002	HB8-TTHB055	2.45988e-134
TT_P0020 TT_P0020 hypothetical conserved protein 15946:16371 forward MW:15522	HB8-TTHB063	TTHB063 conserved hypothetical protein 54005:54436 forward MW:15621	HB8-TTHB063	4.77122e-75
TT_P0143 TT_P0143 hypothetical conserved protein 145796:146047 reverse MW:9505	HB8-TTHB107	TTHB107 conserved hypothetical protein 95716:95976 forward MW:9894	HB8-TTHB107	6.15347e-28
TT_P0142 TT_P0142 putative plasmid stability protein Y4JK 145383:145799 reverse MW:15256	HB8-TTHB108	TTHB108 plasmid stability protein 95997:96389 forward MW:14264	HB8-TTHB108	5.25502e-49
TT_P0068 TT_P0068 hypothetical conserved protein 61953:62345 forward MW:14698	HB8-TTHB111	TTHB111 conserved hypothetical protein 99060:99452 forward MW:14698	HB8-TTHB111	1.35212e-67
TT_P0075 TT_P0075 hypothetical protein 68624:69061 forward MW:15624	HB8-TTHB117	TTHB117 putative type IV pilin 105746:106165 forward MW:14878	HB8-TTHB117	3.64272e-67
TT_C1432 TT_C1432 transposase 1356338:1357495 reverse MW:44348	HB8-TTHB129	TTHB129 transposase 118438:119658 reverse MW:46689	HB8-TTHB129	5.80073e-101
TT_P0215 TT_P0215 hypothetical protein 213734:213997 reverse MW:9815	HB8-TTHB145	TTHB145 conserved hypothetical protein 132455:133402 forward MW:34819	HB8-TTHB145	1.70762e-31
TT_P0108 TT_P0108 hypothetical protein 99853:100311 reverse MW:16127	HB8-TTHB153	TTHB153 hypothetical protein 143528:143986 reverse MW:16127	HB8-TTHB153	1.95182e-82
TT_P0205 TT_P0205 probable DNA-binding protein 204207:204539 reverse MW:12464	HB8-TTHB154	TTHB154 transposase 144854:145807 reverse MW:35322	HB8-TTHB154	1.28562e-53
TT_P0141 TT_P0141 hypothetical protein 144917:145402 forward MW:17212	HB8-TTHB174	TTHB174 sensor histidine kinase-like protein 166632:167372 reverse MW:26919	HB8-TTHB174	2.21367e-20
TT_P0131 TT_P0131 hypothetical protein 131056:131565 forward MW:17768	HB8-TTHB183	TTHB183 hypothetical protein 184728:187718 forward MW:102754	HB8-TTHB183	8.35339e-52
TT_P0146 TT_P0146 hypothetical protein 148362:149594 forward MW:45991	HB8-TTHB198	TTHB198 hypothetical protein 206364:207572 forward MW:45068	HB8-TTHB198	0
TT_P0147 TT_P0147 hypothetical protein 149874:152447 forward MW:95465	HB8-TTHB199	TTHB199 hypothetical protein 207574:210417 forward MW:105801	HB8-TTHB199	0
TT_P0199 TT_P0199 hypothetical protein 195797:198097 forward MW:85638	HB8-TTHB227	TTHB227 hypothetical protein 231677:233977 forward MW:85640	HB8-TTHB227	0
TT_P0201 TT_P0201 hypothetical protein 198859:199773 forward MW:34426	HB8-TTHB229	TTHB229 hypothetical protein 234739:235653 forward MW:34427	HB8-TTHB229	2.17859e-171
TT_P0204 TT_P0204 hypothetical conserved protein 202189:202983 forward MW:28989	HB8-TTHB231	TTHB231 conserved hypothetical protein 238073:238867 forward MW:28945	HB8-TTHB231	4.00051e-145
TT_P0182 TT_P0182 transposase 180192:181181 reverse MW:37917	HB8-TTHB232	TTHB232 transposase 239306:240526 reverse MW:46633	HB8-TTHB232	9.76342e-90
